# Supplementary material for: Habituation but not classical conditioning of the disturbance hiss of the hissing cockroach (Gromphadorhina portentosa)
Source: PeerJ. 2025 Aug 6;13:e19805. doi: 10.7717/peerj.19805 (PMC12335240; doi:10.7717/peerj.19805)
Supplement: Supplemental Information 1 [file peerj-13-19805-s001.csv]

Roach	Sex	Weight (g)	InitialHiss	FinalHiss	InitialTemp (�C)	FinalTemp (�C)	Heat	Trial	HissCount	Move		Key
1	F	10	1	0	36.78	35.61	Heated	1	0	0		InitialHiss and FinalHiss are binary variables that report the presence of hissing during collection and recollection.
1	F	10	1	0	36.78	35.61	Heated	2	0	0		HissCount reports the number of hisses that occurred in a trial.
1	F	10	1	0	36.78	35.61	Heated	3	0	0		Move is a binary variable that reports the presence of movement during a trial.
1	F	10	1	0	36.78	35.61	Heated	4	1	1		InitialTemp and FinalTemp are the recorded temperatures of the subject before the first trial and after the final trial.
1	F	10	1	0	36.78	35.61	Heated	5	0	0		Sex is reported as F = female and M = male.
1	F	10	1	0	36.78	35.61	Heated	6	0	0
1	F	10	1	0	36.78	35.61	Heated	7	0	1
1	F	10	1	0	36.78	35.61	Heated	8	0	0
1	F	10	1	0	36.78	35.61	Heated	9	0	1
1	F	10	1	0	36.78	35.61	Heated	10	0	1
1	F	10	1	0	36.78	35.61	Heated	11	0	1
1	F	10	1	0	36.78	35.61	Heated	12	0	0
1	F	10	1	0	36.78	35.61	Heated	13	0	0
1	F	10	1	0	36.78	35.61	Heated	14	0	0
2	F	7	0	0	33.17	36.06	Heated	1	0	1
2	F	7	0	0	33.17	36.06	Heated	2	0	0
2	F	7	0	0	33.17	36.06	Heated	3	0	0
2	F	7	0	0	33.17	36.06	Heated	4	0	1
2	F	7	0	0	33.17	36.06	Heated	5	0	0
2	F	7	0	0	33.17	36.06	Heated	6	0	1
2	F	7	0	0	33.17	36.06	Heated	7	0	1
2	F	7	0	0	33.17	36.06	Heated	8	0	1
2	F	7	0	0	33.17	36.06	Heated	9	0	0
2	F	7	0	0	33.17	36.06	Heated	10	0	1
2	F	7	0	0	33.17	36.06	Heated	11	0	0
2	F	7	0	0	33.17	36.06	Heated	12	0	0
2	F	7	0	0	33.17	36.06	Heated	13	0	1
2	F	7	0	0	33.17	36.06	Heated	14	0	0
3	M	7	1	0	32.44	27.78	Heated	1	1	0
3	M	7	1	0	32.44	27.78	Heated	2	2	0
3	M	7	1	0	32.44	27.78	Heated	3	0	0
3	M	7	1	0	32.44	27.78	Heated	4	0	0
3	M	7	1	0	32.44	27.78	Heated	5	1	1
3	M	7	1	0	32.44	27.78	Heated	6	0	0
3	M	7	1	0	32.44	27.78	Heated	7	0	0
3	M	7	1	0	32.44	27.78	Heated	8	0	0
3	M	7	1	0	32.44	27.78	Heated	9	1	0
3	M	7	1	0	32.44	27.78	Heated	10	0	0
3	M	7	1	0	32.44	27.78	Heated	11	0	0
3	M	7	1	0	32.44	27.78	Heated	12	0	0
3	M	7	1	0	32.44	27.78	Heated	13	0	0
3	M	7	1	0	32.44	27.78	Heated	14	0	0
4	M	5	0	1	21.06	21.17	Unheated	1	2	1
4	M	5	0	1	21.06	21.17	Unheated	2	2	1
4	M	5	0	1	21.06	21.17	Unheated	3	0	1
4	M	5	0	1	21.06	21.17	Unheated	4	0	1
4	M	5	0	1	21.06	21.17	Unheated	5	0	1
4	M	5	0	1	21.06	21.17	Unheated	6	0	1
4	M	5	0	1	21.06	21.17	Unheated	7	0	1
4	M	5	0	1	21.06	21.17	Unheated	8	0	1
4	M	5	0	1	21.06	21.17	Unheated	9	0	1
4	M	5	0	1	21.06	21.17	Unheated	10	0	1
4	M	5	0	1	21.06	21.17	Unheated	11	0	0
4	M	5	0	1	21.06	21.17	Unheated	12	0	1
4	M	5	0	1	21.06	21.17	Unheated	13	0	1
4	M	5	0	1	21.06	21.17	Unheated	14	0	1
5	M	8	0	0	21	20.39	Unheated	1	0	0
5	M	8	0	0	21	20.39	Unheated	2	0	1
5	M	8	0	0	21	20.39	Unheated	3	0	1
5	M	8	0	0	21	20.39	Unheated	4	1	1
5	M	8	0	0	21	20.39	Unheated	5	1	1
5	M	8	0	0	21	20.39	Unheated	6	0	0
5	M	8	0	0	21	20.39	Unheated	7	0	0
5	M	8	0	0	21	20.39	Unheated	8	0	0
5	M	8	0	0	21	20.39	Unheated	9	0	0
5	M	8	0	0	21	20.39	Unheated	10	0	0
5	M	8	0	0	21	20.39	Unheated	11	0	0
5	M	8	0	0	21	20.39	Unheated	12	1	0
5	M	8	0	0	21	20.39	Unheated	13	0	0
5	M	8	0	0	21	20.39	Unheated	14	0	0
6	F	7	0	0	20.5	20.5	Unheated	1	0	1
6	F	7	0	0	20.5	20.5	Unheated	2	0	1
6	F	7	0	0	20.5	20.5	Unheated	3	0	0
6	F	7	0	0	20.5	20.5	Unheated	4	0	0
6	F	7	0	0	20.5	20.5	Unheated	5	0	0
6	F	7	0	0	20.5	20.5	Unheated	6	0	0
6	F	7	0	0	20.5	20.5	Unheated	7	0	0
6	F	7	0	0	20.5	20.5	Unheated	8	0	0
6	F	7	0	0	20.5	20.5	Unheated	9	0	1
6	F	7	0	0	20.5	20.5	Unheated	10	0	0
6	F	7	0	0	20.5	20.5	Unheated	11	0	1
6	F	7	0	0	20.5	20.5	Unheated	12	0	0
6	F	7	0	0	20.5	20.5	Unheated	13	0	0
6	F	7	0	0	20.5	20.5	Unheated	14	0	0
7	F	9	1	0	29.56	34.78	Heated	1	1	1
7	F	9	1	0	29.56	34.78	Heated	2	0	1
7	F	9	1	0	29.56	34.78	Heated	3	0	1
7	F	9	1	0	29.56	34.78	Heated	4	0	0
7	F	9	1	0	29.56	34.78	Heated	5	0	1
7	F	9	1	0	29.56	34.78	Heated	6	0	1
7	F	9	1	0	29.56	34.78	Heated	7	0	0
7	F	9	1	0	29.56	34.78	Heated	8	0	0
7	F	9	1	0	29.56	34.78	Heated	9	0	0
7	F	9	1	0	29.56	34.78	Heated	10	0	0
7	F	9	1	0	29.56	34.78	Heated	11	0	0
7	F	9	1	0	29.56	34.78	Heated	12	0	0
7	F	9	1	0	29.56	34.78	Heated	13	0	0
7	F	9	1	0	29.56	34.78	Heated	14	0	1
8	M	8	0	0	33.33	34.5	Heated	1	1	1
8	M	8	0	0	33.33	34.5	Heated	2	0	1
8	M	8	0	0	33.33	34.5	Heated	3	1	1
8	M	8	0	0	33.33	34.5	Heated	4	2	1
8	M	8	0	0	33.33	34.5	Heated	5	2	1
8	M	8	0	0	33.33	34.5	Heated	6	1	1
8	M	8	0	0	33.33	34.5	Heated	7	2	1
8	M	8	0	0	33.33	34.5	Heated	8	1	1
8	M	8	0	0	33.33	34.5	Heated	9	0	1
8	M	8	0	0	33.33	34.5	Heated	10	0	1
8	M	8	0	0	33.33	34.5	Heated	11	0	1
8	M	8	0	0	33.33	34.5	Heated	12	0	1
8	M	8	0	0	33.33	34.5	Heated	13	0	1
8	M	8	0	0	33.33	34.5	Heated	14	0	0
9	M	8	1	1	31.89	32.39	Heated	1	1	1
9	M	8	1	1	31.89	32.39	Heated	2	2	1
9	M	8	1	1	31.89	32.39	Heated	3	3	1
9	M	8	1	1	31.89	32.39	Heated	4	2	1
9	M	8	1	1	31.89	32.39	Heated	5	1	0
9	M	8	1	1	31.89	32.39	Heated	6	2	1
9	M	8	1	1	31.89	32.39	Heated	7	2	0
9	M	8	1	1	31.89	32.39	Heated	8	3	1
9	M	8	1	1	31.89	32.39	Heated	9	0	0
9	M	8	1	1	31.89	32.39	Heated	10	2	0
9	M	8	1	1	31.89	32.39	Heated	11	2	0
9	M	8	1	1	31.89	32.39	Heated	12	2	1
9	M	8	1	1	31.89	32.39	Heated	13	1	0
9	M	8	1	1	31.89	32.39	Heated	14	0	0
10	F	10	0	0	21.33	21.28	Unheated	1	0	0
10	F	10	0	0	21.33	21.28	Unheated	2	0	0
10	F	10	0	0	21.33	21.28	Unheated	3	0	0
10	F	10	0	0	21.33	21.28	Unheated	4	0	0
10	F	10	0	0	21.33	21.28	Unheated	5	0	1
10	F	10	0	0	21.33	21.28	Unheated	6	0	0
10	F	10	0	0	21.33	21.28	Unheated	7	0	0
10	F	10	0	0	21.33	21.28	Unheated	8	0	0
10	F	10	0	0	21.33	21.28	Unheated	9	0	0
10	F	10	0	0	21.33	21.28	Unheated	10	0	0
10	F	10	0	0	21.33	21.28	Unheated	11	0	0
10	F	10	0	0	21.33	21.28	Unheated	12	0	0
10	F	10	0	0	21.33	21.28	Unheated	13	0	0
10	F	10	0	0	21.33	21.28	Unheated	14	0	0
11	M	10	0	0	20.67	21.06	Unheated	1	0	1
11	M	10	0	0	20.67	21.06	Unheated	2	0	0
11	M	10	0	0	20.67	21.06	Unheated	3	0	0
11	M	10	0	0	20.67	21.06	Unheated	4	0	0
11	M	10	0	0	20.67	21.06	Unheated	5	0	0
11	M	10	0	0	20.67	21.06	Unheated	6	0	0
11	M	10	0	0	20.67	21.06	Unheated	7	0	0
11	M	10	0	0	20.67	21.06	Unheated	8	0	0
11	M	10	0	0	20.67	21.06	Unheated	9	0	0
11	M	10	0	0	20.67	21.06	Unheated	10	0	0
11	M	10	0	0	20.67	21.06	Unheated	11	0	0
11	M	10	0	0	20.67	21.06	Unheated	12	0	0
11	M	10	0	0	20.67	21.06	Unheated	13	0	0
11	M	10	0	0	20.67	21.06	Unheated	14	0	0
12	F	7	0	0	20.39	20.61	Unheated	1	0	1
12	F	7	0	0	20.39	20.61	Unheated	2	0	0
12	F	7	0	0	20.39	20.61	Unheated	3	0	1
12	F	7	0	0	20.39	20.61	Unheated	4	0	1
12	F	7	0	0	20.39	20.61	Unheated	5	0	0
12	F	7	0	0	20.39	20.61	Unheated	6	0	0
12	F	7	0	0	20.39	20.61	Unheated	7	0	0
12	F	7	0	0	20.39	20.61	Unheated	8	0	0
12	F	7	0	0	20.39	20.61	Unheated	9	0	0
12	F	7	0	0	20.39	20.61	Unheated	10	0	1
12	F	7	0	0	20.39	20.61	Unheated	11	0	1
12	F	7	0	0	20.39	20.61	Unheated	12	0	0
12	F	7	0	0	20.39	20.61	Unheated	13	0	0
12	F	7	0	0	20.39	20.61	Unheated	14	0	0
13	F	10	0	0	38.06	33.94	Heated	1	0	1
13	F	10	0	0	38.06	33.94	Heated	2	1	1
13	F	10	0	0	38.06	33.94	Heated	3	0	0
13	F	10	0	0	38.06	33.94	Heated	4	0	1
13	F	10	0	0	38.06	33.94	Heated	5	0	1
13	F	10	0	0	38.06	33.94	Heated	6	0	1
13	F	10	0	0	38.06	33.94	Heated	7	0	1
13	F	10	0	0	38.06	33.94	Heated	8	0	1
13	F	10	0	0	38.06	33.94	Heated	9	0	1
13	F	10	0	0	38.06	33.94	Heated	10	0	1
13	F	10	0	0	38.06	33.94	Heated	11	0	0
13	F	10	0	0	38.06	33.94	Heated	12	0	1
13	F	10	0	0	38.06	33.94	Heated	13	0	0
13	F	10	0	0	38.06	33.94	Heated	14	0	1
14	M	6	0	1	36.72	35.39	Heated	1	1	0
14	M	6	0	1	36.72	35.39	Heated	2	6	1
14	M	6	0	1	36.72	35.39	Heated	3	0	1
14	M	6	0	1	36.72	35.39	Heated	4	4	1
14	M	6	0	1	36.72	35.39	Heated	5	3	0
14	M	6	0	1	36.72	35.39	Heated	6	1	1
14	M	6	0	1	36.72	35.39	Heated	7	2	1
14	M	6	0	1	36.72	35.39	Heated	8	2	0
14	M	6	0	1	36.72	35.39	Heated	9	1	1
14	M	6	0	1	36.72	35.39	Heated	10	2	0
14	M	6	0	1	36.72	35.39	Heated	11	3	0
14	M	6	0	1	36.72	35.39	Heated	12	1	1
14	M	6	0	1	36.72	35.39	Heated	13	0	0
14	M	6	0	1	36.72	35.39	Heated	14	0	0
15	F	9	0	0	31.5	27.67	Heated	1	0	1
15	F	9	0	0	31.5	27.67	Heated	2	0	1
15	F	9	0	0	31.5	27.67	Heated	3	0	0
15	F	9	0	0	31.5	27.67	Heated	4	0	0
15	F	9	0	0	31.5	27.67	Heated	5	0	1
15	F	9	0	0	31.5	27.67	Heated	6	0	1
15	F	9	0	0	31.5	27.67	Heated	7	0	0
15	F	9	0	0	31.5	27.67	Heated	8	0	0
15	F	9	0	0	31.5	27.67	Heated	9	0	1
15	F	9	0	0	31.5	27.67	Heated	10	0	0
15	F	9	0	0	31.5	27.67	Heated	11	0	0
15	F	9	0	0	31.5	27.67	Heated	12	0	1
15	F	9	0	0	31.5	27.67	Heated	13	0	0
15	F	9	0	0	31.5	27.67	Heated	14	0	1
16	F	10	1	0	21.11	20.67	Unheated	1	0	0
16	F	10	1	0	21.11	20.67	Unheated	2	0	1
16	F	10	1	0	21.11	20.67	Unheated	3	0	0
16	F	10	1	0	21.11	20.67	Unheated	4	0	0
16	F	10	1	0	21.11	20.67	Unheated	5	0	0
16	F	10	1	0	21.11	20.67	Unheated	6	0	0
16	F	10	1	0	21.11	20.67	Unheated	7	0	0
16	F	10	1	0	21.11	20.67	Unheated	8	0	0
16	F	10	1	0	21.11	20.67	Unheated	9	0	1
16	F	10	1	0	21.11	20.67	Unheated	10	0	0
16	F	10	1	0	21.11	20.67	Unheated	11	0	0
16	F	10	1	0	21.11	20.67	Unheated	12	0	0
16	F	10	1	0	21.11	20.67	Unheated	13	0	0
16	F	10	1	0	21.11	20.67	Unheated	14	0	0
17	M	8	1	1	20.83	20.72	Unheated	1	0	0
17	M	8	1	1	20.83	20.72	Unheated	2	1	1
17	M	8	1	1	20.83	20.72	Unheated	3	0	0
17	M	8	1	1	20.83	20.72	Unheated	4	0	0
17	M	8	1	1	20.83	20.72	Unheated	5	0	0
17	M	8	1	1	20.83	20.72	Unheated	6	0	1
17	M	8	1	1	20.83	20.72	Unheated	7	0	0
17	M	8	1	1	20.83	20.72	Unheated	8	0	0
17	M	8	1	1	20.83	20.72	Unheated	9	0	0
17	M	8	1	1	20.83	20.72	Unheated	10	0	0
17	M	8	1	1	20.83	20.72	Unheated	11	0	0
17	M	8	1	1	20.83	20.72	Unheated	12	0	0
17	M	8	1	1	20.83	20.72	Unheated	13	0	0
17	M	8	1	1	20.83	20.72	Unheated	14	0	0
18	F	10	0	0	20.78	20.44	Unheated	1	0	0
18	F	10	0	0	20.78	20.44	Unheated	2	0	0
18	F	10	0	0	20.78	20.44	Unheated	3	0	0
18	F	10	0	0	20.78	20.44	Unheated	4	0	0
18	F	10	0	0	20.78	20.44	Unheated	5	0	0
18	F	10	0	0	20.78	20.44	Unheated	6	0	0
18	F	10	0	0	20.78	20.44	Unheated	7	0	0
18	F	10	0	0	20.78	20.44	Unheated	8	0	0
18	F	10	0	0	20.78	20.44	Unheated	9	0	0
18	F	10	0	0	20.78	20.44	Unheated	10	0	0
18	F	10	0	0	20.78	20.44	Unheated	11	0	0
18	F	10	0	0	20.78	20.44	Unheated	12	0	0
18	F	10	0	0	20.78	20.44	Unheated	13	0	0
18	F	10	0	0	20.78	20.44	Unheated	14	0	0
19	M	7	0	0	38.28	34.78	Heated	1	2	1
19	M	7	0	0	38.28	34.78	Heated	2	1	1
19	M	7	0	0	38.28	34.78	Heated	3	1	1
19	M	7	0	0	38.28	34.78	Heated	4	0	1
19	M	7	0	0	38.28	34.78	Heated	5	0	1
19	M	7	0	0	38.28	34.78	Heated	6	1	1
19	M	7	0	0	38.28	34.78	Heated	7	0	1
19	M	7	0	0	38.28	34.78	Heated	8	0	1
19	M	7	0	0	38.28	34.78	Heated	9	0	1
19	M	7	0	0	38.28	34.78	Heated	10	0	1
19	M	7	0	0	38.28	34.78	Heated	11	0	1
19	M	7	0	0	38.28	34.78	Heated	12	0	1
19	M	7	0	0	38.28	34.78	Heated	13	0	0
19	M	7	0	0	38.28	34.78	Heated	14	0	1
20	F	8	1	0	37.67	33.78	Heated	1	2	0
20	F	8	1	0	37.67	33.78	Heated	2	0	0
20	F	8	1	0	37.67	33.78	Heated	3	1	0
20	F	8	1	0	37.67	33.78	Heated	4	0	0
20	F	8	1	0	37.67	33.78	Heated	5	0	0
20	F	8	1	0	37.67	33.78	Heated	6	0	0
20	F	8	1	0	37.67	33.78	Heated	7	0	0
20	F	8	1	0	37.67	33.78	Heated	8	1	1
20	F	8	1	0	37.67	33.78	Heated	9	0	0
20	F	8	1	0	37.67	33.78	Heated	10	0	0
20	F	8	1	0	37.67	33.78	Heated	11	0	0
20	F	8	1	0	37.67	33.78	Heated	12	0	0
20	F	8	1	0	37.67	33.78	Heated	13	0	0
20	F	8	1	0	37.67	33.78	Heated	14	0	0
21	M	6	1	1	30.22	34.78	Heated	1	4	1
21	M	6	1	1	30.22	34.78	Heated	2	3	0
21	M	6	1	1	30.22	34.78	Heated	3	2	0
21	M	6	1	1	30.22	34.78	Heated	4	1	0
21	M	6	1	1	30.22	34.78	Heated	5	2	0
21	M	6	1	1	30.22	34.78	Heated	6	2	1
21	M	6	1	1	30.22	34.78	Heated	7	4	1
21	M	6	1	1	30.22	34.78	Heated	8	1	1
21	M	6	1	1	30.22	34.78	Heated	9	3	1
21	M	6	1	1	30.22	34.78	Heated	10	1	0
21	M	6	1	1	30.22	34.78	Heated	11	2	0
21	M	6	1	1	30.22	34.78	Heated	12	1	0
21	M	6	1	1	30.22	34.78	Heated	13	1	1
21	M	6	1	1	30.22	34.78	Heated	14	0	0
22	F	7	1	1	21.11	21.28	Unheated	1	0	1
22	F	7	1	1	21.11	21.28	Unheated	2	0	1
22	F	7	1	1	21.11	21.28	Unheated	3	0	0
22	F	7	1	1	21.11	21.28	Unheated	4	0	0
22	F	7	1	1	21.11	21.28	Unheated	5	0	1
22	F	7	1	1	21.11	21.28	Unheated	6	0	1
22	F	7	1	1	21.11	21.28	Unheated	7	0	0
22	F	7	1	1	21.11	21.28	Unheated	8	0	0
22	F	7	1	1	21.11	21.28	Unheated	9	0	0
22	F	7	1	1	21.11	21.28	Unheated	10	0	0
22	F	7	1	1	21.11	21.28	Unheated	11	0	0
22	F	7	1	1	21.11	21.28	Unheated	12	0	1
22	F	7	1	1	21.11	21.28	Unheated	13	0	1
22	F	7	1	1	21.11	21.28	Unheated	14	0	0
23	F	8	0	0	20.39	20.5	Unheated	1	2	1
23	F	8	0	0	20.39	20.5	Unheated	2	0	1
23	F	8	0	0	20.39	20.5	Unheated	3	0	1
23	F	8	0	0	20.39	20.5	Unheated	4	0	0
23	F	8	0	0	20.39	20.5	Unheated	5	0	0
23	F	8	0	0	20.39	20.5	Unheated	6	0	1
23	F	8	0	0	20.39	20.5	Unheated	7	0	0
23	F	8	0	0	20.39	20.5	Unheated	8	0	0
23	F	8	0	0	20.39	20.5	Unheated	9	0	0
23	F	8	0	0	20.39	20.5	Unheated	10	0	0
23	F	8	0	0	20.39	20.5	Unheated	11	0	0
23	F	8	0	0	20.39	20.5	Unheated	12	0	0
23	F	8	0	0	20.39	20.5	Unheated	13	0	0
23	F	8	0	0	20.39	20.5	Unheated	14	0	0
24	F	8	0	0	19.61	20.39	Unheated	1	0	1
24	F	8	0	0	19.61	20.39	Unheated	2	0	0
24	F	8	0	0	19.61	20.39	Unheated	3	0	0
24	F	8	0	0	19.61	20.39	Unheated	4	0	0
24	F	8	0	0	19.61	20.39	Unheated	5	0	0
24	F	8	0	0	19.61	20.39	Unheated	6	0	0
24	F	8	0	0	19.61	20.39	Unheated	7	0	0
24	F	8	0	0	19.61	20.39	Unheated	8	0	0
24	F	8	0	0	19.61	20.39	Unheated	9	0	0
24	F	8	0	0	19.61	20.39	Unheated	10	0	1
24	F	8	0	0	19.61	20.39	Unheated	11	0	1
24	F	8	0	0	19.61	20.39	Unheated	12	0	0
24	F	8	0	0	19.61	20.39	Unheated	13	0	0
24	F	8	0	0	19.61	20.39	Unheated	14	0	0
25	F	8	0	0	30.61	33.56	Heated	1	0	1
25	F	8	0	0	30.61	33.56	Heated	2	0	0
25	F	8	0	0	30.61	33.56	Heated	3	0	0
25	F	8	0	0	30.61	33.56	Heated	4	0	0
25	F	8	0	0	30.61	33.56	Heated	5	0	0
25	F	8	0	0	30.61	33.56	Heated	6	0	1
25	F	8	0	0	30.61	33.56	Heated	7	0	0
25	F	8	0	0	30.61	33.56	Heated	8	0	0
25	F	8	0	0	30.61	33.56	Heated	9	0	0
25	F	8	0	0	30.61	33.56	Heated	10	0	1
25	F	8	0	0	30.61	33.56	Heated	11	0	1
25	F	8	0	0	30.61	33.56	Heated	12	0	0
25	F	8	0	0	30.61	33.56	Heated	13	0	1
25	F	8	0	0	30.61	33.56	Heated	14	0	0
26	M	10	0	0	29.28	37.28	Heated	1	3	1
26	M	10	0	0	29.28	37.28	Heated	2	4	0
26	M	10	0	0	29.28	37.28	Heated	3	3	1
26	M	10	0	0	29.28	37.28	Heated	4	2	0
26	M	10	0	0	29.28	37.28	Heated	5	3	0
26	M	10	0	0	29.28	37.28	Heated	6	0	0
26	M	10	0	0	29.28	37.28	Heated	7	1	0
26	M	10	0	0	29.28	37.28	Heated	8	0	1
26	M	10	0	0	29.28	37.28	Heated	9	2	0
26	M	10	0	0	29.28	37.28	Heated	10	0	0
26	M	10	0	0	29.28	37.28	Heated	11	0	0
26	M	10	0	0	29.28	37.28	Heated	12	0	0
26	M	10	0	0	29.28	37.28	Heated	13	0	0
26	M	10	0	0	29.28	37.28	Heated	14	0	0
27	F	11	0	1	30.67	32.78	Heated	1	4	0
27	F	11	0	1	30.67	32.78	Heated	2	3	0
27	F	11	0	1	30.67	32.78	Heated	3	3	0
27	F	11	0	1	30.67	32.78	Heated	4	2	0
27	F	11	0	1	30.67	32.78	Heated	5	3	0
27	F	11	0	1	30.67	32.78	Heated	6	3	0
27	F	11	0	1	30.67	32.78	Heated	7	0	0
27	F	11	0	1	30.67	32.78	Heated	8	3	0
27	F	11	0	1	30.67	32.78	Heated	9	0	0
27	F	11	0	1	30.67	32.78	Heated	10	0	0
27	F	11	0	1	30.67	32.78	Heated	11	2	0
27	F	11	0	1	30.67	32.78	Heated	12	0	0
27	F	11	0	1	30.67	32.78	Heated	13	0	0
27	F	11	0	1	30.67	32.78	Heated	14	0	0
28	M	8	0	0	20.22	22	Unheated	1	0	1
28	M	8	0	0	20.22	22	Unheated	2	0	1
28	M	8	0	0	20.22	22	Unheated	3	0	1
28	M	8	0	0	20.22	22	Unheated	4	0	1
28	M	8	0	0	20.22	22	Unheated	5	0	1
28	M	8	0	0	20.22	22	Unheated	6	0	0
28	M	8	0	0	20.22	22	Unheated	7	0	1
28	M	8	0	0	20.22	22	Unheated	8	0	1
28	M	8	0	0	20.22	22	Unheated	9	0	0
28	M	8	0	0	20.22	22	Unheated	10	0	0
28	M	8	0	0	20.22	22	Unheated	11	0	0
28	M	8	0	0	20.22	22	Unheated	12	0	0
28	M	8	0	0	20.22	22	Unheated	13	0	1
28	M	8	0	0	20.22	22	Unheated	14	0	0
29	M	8	1	0	19.72	21.28	Unheated	1	0	0
29	M	8	1	0	19.72	21.28	Unheated	2	0	0
29	M	8	1	0	19.72	21.28	Unheated	3	0	1
29	M	8	1	0	19.72	21.28	Unheated	4	0	0
29	M	8	1	0	19.72	21.28	Unheated	5	0	1
29	M	8	1	0	19.72	21.28	Unheated	6	0	0
29	M	8	1	0	19.72	21.28	Unheated	7	0	0
29	M	8	1	0	19.72	21.28	Unheated	8	0	1
29	M	8	1	0	19.72	21.28	Unheated	9	0	0
29	M	8	1	0	19.72	21.28	Unheated	10	0	1
29	M	8	1	0	19.72	21.28	Unheated	11	0	0
29	M	8	1	0	19.72	21.28	Unheated	12	0	0
29	M	8	1	0	19.72	21.28	Unheated	13	0	0
29	M	8	1	0	19.72	21.28	Unheated	14	0	1
30	M	9	1	0	19.33	21.28	Unheated	1	3	1
30	M	9	1	0	19.33	21.28	Unheated	2	3	1
30	M	9	1	0	19.33	21.28	Unheated	3	2	0
30	M	9	1	0	19.33	21.28	Unheated	4	1	0
30	M	9	1	0	19.33	21.28	Unheated	5	1	0
30	M	9	1	0	19.33	21.28	Unheated	6	3	1
30	M	9	1	0	19.33	21.28	Unheated	7	2	1
30	M	9	1	0	19.33	21.28	Unheated	8	1	0
30	M	9	1	0	19.33	21.28	Unheated	9	3	1
30	M	9	1	0	19.33	21.28	Unheated	10	0	0
30	M	9	1	0	19.33	21.28	Unheated	11	0	0
30	M	9	1	0	19.33	21.28	Unheated	12	0	0
30	M	9	1	0	19.33	21.28	Unheated	13	0	0
30	M	9	1	0	19.33	21.28	Unheated	14	0	0
31	M	4	1	1	31.83	32.67	Heated	1	5	1
31	M	4	1	1	31.83	32.67	Heated	2	3	1
31	M	4	1	1	31.83	32.67	Heated	3	6	1
31	M	4	1	1	31.83	32.67	Heated	4	4	1
31	M	4	1	1	31.83	32.67	Heated	5	4	1
31	M	4	1	1	31.83	32.67	Heated	6	4	0
31	M	4	1	1	31.83	32.67	Heated	7	4	0
31	M	4	1	1	31.83	32.67	Heated	8	3	1
31	M	4	1	1	31.83	32.67	Heated	9	1	0
31	M	4	1	1	31.83	32.67	Heated	10	0	0
31	M	4	1	1	31.83	32.67	Heated	11	0	0
31	M	4	1	1	31.83	32.67	Heated	12	1	0
31	M	4	1	1	31.83	32.67	Heated	13	3	0
31	M	4	1	1	31.83	32.67	Heated	14	1	0
32	F	8	0	0	31.78	32.72	Heated	1	1	1
32	F	8	0	0	31.78	32.72	Heated	2	0	0
32	F	8	0	0	31.78	32.72	Heated	3	0	1
32	F	8	0	0	31.78	32.72	Heated	4	0	0
32	F	8	0	0	31.78	32.72	Heated	5	0	1
32	F	8	0	0	31.78	32.72	Heated	6	0	0
32	F	8	0	0	31.78	32.72	Heated	7	0	0
32	F	8	0	0	31.78	32.72	Heated	8	0	0
32	F	8	0	0	31.78	32.72	Heated	9	0	0
32	F	8	0	0	31.78	32.72	Heated	10	0	0
32	F	8	0	0	31.78	32.72	Heated	11	0	0
32	F	8	0	0	31.78	32.72	Heated	12	0	0
32	F	8	0	0	31.78	32.72	Heated	13	0	0
32	F	8	0	0	31.78	32.72	Heated	14	0	0
33	M	10	0	0	31.39	30.67	Heated	1	0	1
33	M	10	0	0	31.39	30.67	Heated	2	0	1
33	M	10	0	0	31.39	30.67	Heated	3	0	1
33	M	10	0	0	31.39	30.67	Heated	4	0	0
33	M	10	0	0	31.39	30.67	Heated	5	0	1
33	M	10	0	0	31.39	30.67	Heated	6	0	1
33	M	10	0	0	31.39	30.67	Heated	7	0	1
33	M	10	0	0	31.39	30.67	Heated	8	0	0
33	M	10	0	0	31.39	30.67	Heated	9	0	0
33	M	10	0	0	31.39	30.67	Heated	10	0	1
33	M	10	0	0	31.39	30.67	Heated	11	0	0
33	M	10	0	0	31.39	30.67	Heated	12	0	0
33	M	10	0	0	31.39	30.67	Heated	13	0	1
33	M	10	0	0	31.39	30.67	Heated	14	0	1
34	F	10	0	1	19.56	21.78	Unheated	1	0	1
34	F	10	0	1	19.56	21.78	Unheated	2	0	0
34	F	10	0	1	19.56	21.78	Unheated	3	0	0
34	F	10	0	1	19.56	21.78	Unheated	4	0	0
34	F	10	0	1	19.56	21.78	Unheated	5	0	0
34	F	10	0	1	19.56	21.78	Unheated	6	0	0
34	F	10	0	1	19.56	21.78	Unheated	7	0	0
34	F	10	0	1	19.56	21.78	Unheated	8	0	0
34	F	10	0	1	19.56	21.78	Unheated	9	0	0
34	F	10	0	1	19.56	21.78	Unheated	10	0	0
34	F	10	0	1	19.56	21.78	Unheated	11	0	0
34	F	10	0	1	19.56	21.78	Unheated	12	0	0
34	F	10	0	1	19.56	21.78	Unheated	13	0	0
34	F	10	0	1	19.56	21.78	Unheated	14	0	0
35	M	5	1	0	18.83	21.67	Unheated	1	2	1
35	M	5	1	0	18.83	21.67	Unheated	2	2	1
35	M	5	1	0	18.83	21.67	Unheated	3	0	0
35	M	5	1	0	18.83	21.67	Unheated	4	1	1
35	M	5	1	0	18.83	21.67	Unheated	5	0	0
35	M	5	1	0	18.83	21.67	Unheated	6	0	0
35	M	5	1	0	18.83	21.67	Unheated	7	0	1
35	M	5	1	0	18.83	21.67	Unheated	8	0	0
35	M	5	1	0	18.83	21.67	Unheated	9	0	0
35	M	5	1	0	18.83	21.67	Unheated	10	0	0
35	M	5	1	0	18.83	21.67	Unheated	11	0	0
35	M	5	1	0	18.83	21.67	Unheated	12	0	0
35	M	5	1	0	18.83	21.67	Unheated	13	0	0
35	M	5	1	0	18.83	21.67	Unheated	14	0	0
36	F	9	0	1	18.83	21.5	Unheated	1	1	0
36	F	9	0	1	18.83	21.5	Unheated	2	2	0
36	F	9	0	1	18.83	21.5	Unheated	3	1	1
36	F	9	0	1	18.83	21.5	Unheated	4	0	0
36	F	9	0	1	18.83	21.5	Unheated	5	0	0
36	F	9	0	1	18.83	21.5	Unheated	6	0	0
36	F	9	0	1	18.83	21.5	Unheated	7	0	0
36	F	9	0	1	18.83	21.5	Unheated	8	0	0
36	F	9	0	1	18.83	21.5	Unheated	9	1	0
36	F	9	0	1	18.83	21.5	Unheated	10	0	0
36	F	9	0	1	18.83	21.5	Unheated	11	0	0
36	F	9	0	1	18.83	21.5	Unheated	12	0	0
36	F	9	0	1	18.83	21.5	Unheated	13	1	0
36	F	9	0	1	18.83	21.5	Unheated	14	0	0
37	M	4	1	0	37.44	31	Heated	1	0	0
37	M	4	1	0	37.44	31	Heated	2	0	0
37	M	4	1	0	37.44	31	Heated	3	0	0
37	M	4	1	0	37.44	31	Heated	4	0	0
37	M	4	1	0	37.44	31	Heated	5	0	0
37	M	4	1	0	37.44	31	Heated	6	0	0
37	M	4	1	0	37.44	31	Heated	7	0	0
37	M	4	1	0	37.44	31	Heated	8	0	0
37	M	4	1	0	37.44	31	Heated	9	0	0
37	M	4	1	0	37.44	31	Heated	10	0	0
37	M	4	1	0	37.44	31	Heated	11	0	0
37	M	4	1	0	37.44	31	Heated	12	0	0
37	M	4	1	0	37.44	31	Heated	13	0	0
37	M	4	1	0	37.44	31	Heated	14	0	0
38	F	8	0	0	34.33	26.89	Heated	1	0	0
38	F	8	0	0	34.33	26.89	Heated	2	0	1
38	F	8	0	0	34.33	26.89	Heated	3	0	0
38	F	8	0	0	34.33	26.89	Heated	4	0	0
38	F	8	0	0	34.33	26.89	Heated	5	0	0
38	F	8	0	0	34.33	26.89	Heated	6	0	1
38	F	8	0	0	34.33	26.89	Heated	7	0	0
38	F	8	0	0	34.33	26.89	Heated	8	0	0
38	F	8	0	0	34.33	26.89	Heated	9	0	0
38	F	8	0	0	34.33	26.89	Heated	10	0	0
38	F	8	0	0	34.33	26.89	Heated	11	0	0
38	F	8	0	0	34.33	26.89	Heated	12	0	0
38	F	8	0	0	34.33	26.89	Heated	13	0	0
38	F	8	0	0	34.33	26.89	Heated	14	0	0
39	M	6	0	1	30.72	27.89	Heated	1	1	0
39	M	6	0	1	30.72	27.89	Heated	2	1	1
39	M	6	0	1	30.72	27.89	Heated	3	0	1
39	M	6	0	1	30.72	27.89	Heated	4	0	0
39	M	6	0	1	30.72	27.89	Heated	5	0	0
39	M	6	0	1	30.72	27.89	Heated	6	0	0
39	M	6	0	1	30.72	27.89	Heated	7	0	1
39	M	6	0	1	30.72	27.89	Heated	8	0	0
39	M	6	0	1	30.72	27.89	Heated	9	0	0
39	M	6	0	1	30.72	27.89	Heated	10	0	0
39	M	6	0	1	30.72	27.89	Heated	11	0	0
39	M	6	0	1	30.72	27.89	Heated	12	0	0
39	M	6	0	1	30.72	27.89	Heated	13	0	0
39	M	6	0	1	30.72	27.89	Heated	14	0	0
40	M	7	0	0	25.28	27.89	Unheated	1	0	1
40	M	7	0	0	25.28	27.89	Unheated	2	0	1
40	M	7	0	0	25.28	27.89	Unheated	3	0	0
40	M	7	0	0	25.28	27.89	Unheated	4	0	0
40	M	7	0	0	25.28	27.89	Unheated	5	0	0
40	M	7	0	0	25.28	27.89	Unheated	6	0	0
40	M	7	0	0	25.28	27.89	Unheated	7	0	0
40	M	7	0	0	25.28	27.89	Unheated	8	0	0
40	M	7	0	0	25.28	27.89	Unheated	9	0	0
40	M	7	0	0	25.28	27.89	Unheated	10	0	0
40	M	7	0	0	25.28	27.89	Unheated	11	0	0
40	M	7	0	0	25.28	27.89	Unheated	12	0	0
40	M	7	0	0	25.28	27.89	Unheated	13	0	0
40	M	7	0	0	25.28	27.89	Unheated	14	0	0
41	M	4	1	1	23.61	14.39	Unheated	1	2	0
41	M	4	1	1	23.61	14.39	Unheated	2	3	0
41	M	4	1	1	23.61	14.39	Unheated	3	1	0
41	M	4	1	1	23.61	14.39	Unheated	4	2	0
41	M	4	1	1	23.61	14.39	Unheated	5	1	0
41	M	4	1	1	23.61	14.39	Unheated	6	1	1
41	M	4	1	1	23.61	14.39	Unheated	7	2	0
41	M	4	1	1	23.61	14.39	Unheated	8	0	0
41	M	4	1	1	23.61	14.39	Unheated	9	3	0
41	M	4	1	1	23.61	14.39	Unheated	10	2	0
41	M	4	1	1	23.61	14.39	Unheated	11	2	0
41	M	4	1	1	23.61	14.39	Unheated	12	1	0
41	M	4	1	1	23.61	14.39	Unheated	13	1	0
41	M	4	1	1	23.61	14.39	Unheated	14	1	0
42	M	6	0	0	23.44	14.28	Unheated	1	0	1
42	M	6	0	0	23.44	14.28	Unheated	2	0	1
42	M	6	0	0	23.44	14.28	Unheated	3	0	1
42	M	6	0	0	23.44	14.28	Unheated	4	0	1
42	M	6	0	0	23.44	14.28	Unheated	5	0	0
42	M	6	0	0	23.44	14.28	Unheated	6	0	0
42	M	6	0	0	23.44	14.28	Unheated	7	0	0
42	M	6	0	0	23.44	14.28	Unheated	8	0	1
42	M	6	0	0	23.44	14.28	Unheated	9	0	1
42	M	6	0	0	23.44	14.28	Unheated	10	0	0
42	M	6	0	0	23.44	14.28	Unheated	11	0	0
42	M	6	0	0	23.44	14.28	Unheated	12	0	0
42	M	6	0	0	23.44	14.28	Unheated	13	0	0
42	M	6	0	0	23.44	14.28	Unheated	14	0	0
43	F	7	0	0	30.17	31.39	Heated	1	0	1
43	F	7	0	0	30.17	31.39	Heated	2	0	1
43	F	7	0	0	30.17	31.39	Heated	3	0	1
43	F	7	0	0	30.17	31.39	Heated	4	0	1
43	F	7	0	0	30.17	31.39	Heated	5	0	1
43	F	7	0	0	30.17	31.39	Heated	6	0	0
43	F	7	0	0	30.17	31.39	Heated	7	0	1
43	F	7	0	0	30.17	31.39	Heated	8	0	0
43	F	7	0	0	30.17	31.39	Heated	9	0	1
43	F	7	0	0	30.17	31.39	Heated	10	0	0
43	F	7	0	0	30.17	31.39	Heated	11	0	1
43	F	7	0	0	30.17	31.39	Heated	12	0	1
43	F	7	0	0	30.17	31.39	Heated	13	0	1
43	F	7	0	0	30.17	31.39	Heated	14	0	1
44	M	6	0	0	35.5	29.67	Heated	1	0	1
44	M	6	0	0	35.5	29.67	Heated	2	1	1
44	M	6	0	0	35.5	29.67	Heated	3	0	1
44	M	6	0	0	35.5	29.67	Heated	4	0	1
44	M	6	0	0	35.5	29.67	Heated	5	0	0
44	M	6	0	0	35.5	29.67	Heated	6	0	1
44	M	6	0	0	35.5	29.67	Heated	7	0	1
44	M	6	0	0	35.5	29.67	Heated	8	0	1
44	M	6	0	0	35.5	29.67	Heated	9	0	0
44	M	6	0	0	35.5	29.67	Heated	10	0	0
44	M	6	0	0	35.5	29.67	Heated	11	0	1
44	M	6	0	0	35.5	29.67	Heated	12	0	1
44	M	6	0	0	35.5	29.67	Heated	13	0	0
44	M	6	0	0	35.5	29.67	Heated	14	0	0
45	F	10	0	1	30.22	24.22	Heated	1	0	0
45	F	10	0	1	30.22	24.22	Heated	2	0	0
45	F	10	0	1	30.22	24.22	Heated	3	0	0
45	F	10	0	1	30.22	24.22	Heated	4	0	0
45	F	10	0	1	30.22	24.22	Heated	5	0	0
45	F	10	0	1	30.22	24.22	Heated	6	0	0
45	F	10	0	1	30.22	24.22	Heated	7	0	1
45	F	10	0	1	30.22	24.22	Heated	8	0	0
45	F	10	0	1	30.22	24.22	Heated	9	0	0
45	F	10	0	1	30.22	24.22	Heated	10	0	0
45	F	10	0	1	30.22	24.22	Heated	11	0	0
45	F	10	0	1	30.22	24.22	Heated	12	0	0
45	F	10	0	1	30.22	24.22	Heated	13	0	0
45	F	10	0	1	30.22	24.22	Heated	14	0	0
46	F	7	1	0	24.39	15.22	Unheated	1	0	1
46	F	7	1	0	24.39	15.22	Unheated	2	0	1
46	F	7	1	0	24.39	15.22	Unheated	3	0	1
46	F	7	1	0	24.39	15.22	Unheated	4	0	1
46	F	7	1	0	24.39	15.22	Unheated	5	0	1
46	F	7	1	0	24.39	15.22	Unheated	6	0	1
46	F	7	1	0	24.39	15.22	Unheated	7	0	1
46	F	7	1	0	24.39	15.22	Unheated	8	0	1
46	F	7	1	0	24.39	15.22	Unheated	9	0	0
46	F	7	1	0	24.39	15.22	Unheated	10	0	1
46	F	7	1	0	24.39	15.22	Unheated	11	0	1
46	F	7	1	0	24.39	15.22	Unheated	12	0	1
46	F	7	1	0	24.39	15.22	Unheated	13	0	1
46	F	7	1	0	24.39	15.22	Unheated	14	0	0
47	M	4	1	1	23.28	14.89	Unheated	1	0	0
47	M	4	1	1	23.28	14.89	Unheated	2	0	1
47	M	4	1	1	23.28	14.89	Unheated	3	0	1
47	M	4	1	1	23.28	14.89	Unheated	4	0	1
47	M	4	1	1	23.28	14.89	Unheated	5	0	1
47	M	4	1	1	23.28	14.89	Unheated	6	0	0
47	M	4	1	1	23.28	14.89	Unheated	7	0	0
47	M	4	1	1	23.28	14.89	Unheated	8	0	1
47	M	4	1	1	23.28	14.89	Unheated	9	0	1
47	M	4	1	1	23.28	14.89	Unheated	10	0	1
47	M	4	1	1	23.28	14.89	Unheated	11	0	0
47	M	4	1	1	23.28	14.89	Unheated	12	0	1
47	M	4	1	1	23.28	14.89	Unheated	13	0	1
47	M	4	1	1	23.28	14.89	Unheated	14	0	1
48	F	8	1	0	23.06	15	Unheated	1	0	0
48	F	8	1	0	23.06	15	Unheated	2	0	0
48	F	8	1	0	23.06	15	Unheated	3	0	0
48	F	8	1	0	23.06	15	Unheated	4	0	0
48	F	8	1	0	23.06	15	Unheated	5	0	0
48	F	8	1	0	23.06	15	Unheated	6	0	0
48	F	8	1	0	23.06	15	Unheated	7	0	0
48	F	8	1	0	23.06	15	Unheated	8	1	0
48	F	8	1	0	23.06	15	Unheated	9	0	0
48	F	8	1	0	23.06	15	Unheated	10	0	0
48	F	8	1	0	23.06	15	Unheated	11	0	0
48	F	8	1	0	23.06	15	Unheated	12	0	0
48	F	8	1	0	23.06	15	Unheated	13	0	0
48	F	8	1	0	23.06	15	Unheated	14	0	0
49	M	7	1	1	32	34.06	Heated	1	1	1
49	M	7	1	1	32	34.06	Heated	2	0	1
49	M	7	1	1	32	34.06	Heated	3	2	1
49	M	7	1	1	32	34.06	Heated	4	1	1
49	M	7	1	1	32	34.06	Heated	5	2	1
49	M	7	1	1	32	34.06	Heated	6	0	0
49	M	7	1	1	32	34.06	Heated	7	2	1
49	M	7	1	1	32	34.06	Heated	8	2	0
49	M	7	1	1	32	34.06	Heated	9	1	0
49	M	7	1	1	32	34.06	Heated	10	0	0
49	M	7	1	1	32	34.06	Heated	11	0	0
49	M	7	1	1	32	34.06	Heated	12	0	0
49	M	7	1	1	32	34.06	Heated	13	1	1
49	M	7	1	1	32	34.06	Heated	14	1	1
50	F	8	0	1	32.5	34.56	Heated	1	2	1
50	F	8	0	1	32.5	34.56	Heated	2	1	0
50	F	8	0	1	32.5	34.56	Heated	3	0	0
50	F	8	0	1	32.5	34.56	Heated	4	0	0
50	F	8	0	1	32.5	34.56	Heated	5	0	0
50	F	8	0	1	32.5	34.56	Heated	6	0	0
50	F	8	0	1	32.5	34.56	Heated	7	0	0
50	F	8	0	1	32.5	34.56	Heated	8	0	0
50	F	8	0	1	32.5	34.56	Heated	9	0	1
50	F	8	0	1	32.5	34.56	Heated	10	0	0
50	F	8	0	1	32.5	34.56	Heated	11	0	0
50	F	8	0	1	32.5	34.56	Heated	12	0	0
50	F	8	0	1	32.5	34.56	Heated	13	0	0
50	F	8	0	1	32.5	34.56	Heated	14	0	0
51	M	7	0	0	32.5	34.56	Heated	1	0	1
51	M	7	0	0	32.5	34.56	Heated	2	1	1
51	M	7	0	0	32.5	34.56	Heated	3	0	0
51	M	7	0	0	32.5	34.56	Heated	4	0	1
51	M	7	0	0	32.5	34.56	Heated	5	0	1
51	M	7	0	0	32.5	34.56	Heated	6	1	1
51	M	7	0	0	32.5	34.56	Heated	7	0	1
51	M	7	0	0	32.5	34.56	Heated	8	0	1
51	M	7	0	0	32.5	34.56	Heated	9	0	1
51	M	7	0	0	32.5	34.56	Heated	10	0	1
51	M	7	0	0	32.5	34.56	Heated	11	0	1
51	M	7	0	0	32.5	34.56	Heated	12	0	1
51	M	7	0	0	32.5	34.56	Heated	13	0	0
51	M	7	0	0	32.5	34.56	Heated	14	0	1
52	M	8	0	0	22.06	21.39	Unheated	1	0	1
52	M	8	0	0	22.06	21.39	Unheated	2	1	1
52	M	8	0	0	22.06	21.39	Unheated	3	1	1
52	M	8	0	0	22.06	21.39	Unheated	4	3	1
52	M	8	0	0	22.06	21.39	Unheated	5	0	1
52	M	8	0	0	22.06	21.39	Unheated	6	0	1
52	M	8	0	0	22.06	21.39	Unheated	7	1	0
52	M	8	0	0	22.06	21.39	Unheated	8	0	1
52	M	8	0	0	22.06	21.39	Unheated	9	0	1
52	M	8	0	0	22.06	21.39	Unheated	10	0	1
52	M	8	0	0	22.06	21.39	Unheated	11	0	0
52	M	8	0	0	22.06	21.39	Unheated	12	0	0
52	M	8	0	0	22.06	21.39	Unheated	13	2	1
52	M	8	0	0	22.06	21.39	Unheated	14	0	1
53	M	4	0	0	21.56	20.61	Unheated	1	0	0
53	M	4	0	0	21.56	20.61	Unheated	2	0	0
53	M	4	0	0	21.56	20.61	Unheated	3	0	0
53	M	4	0	0	21.56	20.61	Unheated	4	0	1
53	M	4	0	0	21.56	20.61	Unheated	5	0	0
53	M	4	0	0	21.56	20.61	Unheated	6	0	0
53	M	4	0	0	21.56	20.61	Unheated	7	0	0
53	M	4	0	0	21.56	20.61	Unheated	8	0	0
53	M	4	0	0	21.56	20.61	Unheated	9	0	0
53	M	4	0	0	21.56	20.61	Unheated	10	0	0
53	M	4	0	0	21.56	20.61	Unheated	11	0	0
53	M	4	0	0	21.56	20.61	Unheated	12	0	0
53	M	4	0	0	21.56	20.61	Unheated	13	0	0
53	M	4	0	0	21.56	20.61	Unheated	14	0	0
54	F	8	0	0	21.33	20.56	Unheated	1	0	1
54	F	8	0	0	21.33	20.56	Unheated	2	0	1
54	F	8	0	0	21.33	20.56	Unheated	3	0	1
54	F	8	0	0	21.33	20.56	Unheated	4	0	1
54	F	8	0	0	21.33	20.56	Unheated	5	0	1
54	F	8	0	0	21.33	20.56	Unheated	6	0	1
54	F	8	0	0	21.33	20.56	Unheated	7	1	1
54	F	8	0	0	21.33	20.56	Unheated	8	0	1
54	F	8	0	0	21.33	20.56	Unheated	9	0	1
54	F	8	0	0	21.33	20.56	Unheated	10	0	0
54	F	8	0	0	21.33	20.56	Unheated	11	0	0
54	F	8	0	0	21.33	20.56	Unheated	12	0	1
54	F	8	0	0	21.33	20.56	Unheated	13	0	1
54	F	8	0	0	21.33	20.56	Unheated	14	0	1
55	F	7	1	0	35	34.61	Heated	1	0	1
55	F	7	1	0	35	34.61	Heated	2	0	1
55	F	7	1	0	35	34.61	Heated	3	0	0
55	F	7	1	0	35	34.61	Heated	4	0	0
55	F	7	1	0	35	34.61	Heated	5	0	0
55	F	7	1	0	35	34.61	Heated	6	0	0
55	F	7	1	0	35	34.61	Heated	7	0	0
55	F	7	1	0	35	34.61	Heated	8	0	0
55	F	7	1	0	35	34.61	Heated	9	0	0
55	F	7	1	0	35	34.61	Heated	10	0	0
55	F	7	1	0	35	34.61	Heated	11	0	0
55	F	7	1	0	35	34.61	Heated	12	0	0
55	F	7	1	0	35	34.61	Heated	13	0	0
55	F	7	1	0	35	34.61	Heated	14	0	0
56	M	4	1	1	32.33	31.28	Heated	1	2	1
56	M	4	1	1	32.33	31.28	Heated	2	2	0
56	M	4	1	1	32.33	31.28	Heated	3	2	0
56	M	4	1	1	32.33	31.28	Heated	4	3	0
56	M	4	1	1	32.33	31.28	Heated	5	2	0
56	M	4	1	1	32.33	31.28	Heated	6	0	0
56	M	4	1	1	32.33	31.28	Heated	7	0	0
56	M	4	1	1	32.33	31.28	Heated	8	0	0
56	M	4	1	1	32.33	31.28	Heated	9	1	0
56	M	4	1	1	32.33	31.28	Heated	10	1	0
56	M	4	1	1	32.33	31.28	Heated	11	1	0
56	M	4	1	1	32.33	31.28	Heated	12	0	0
56	M	4	1	1	32.33	31.28	Heated	13	0	0
56	M	4	1	1	32.33	31.28	Heated	14	0	0
57	F	8	0	0	28.89	33.56	Heated	1	2	1
57	F	8	0	0	28.89	33.56	Heated	2	3	1
57	F	8	0	0	28.89	33.56	Heated	3	3	1
57	F	8	0	0	28.89	33.56	Heated	4	3	1
57	F	8	0	0	28.89	33.56	Heated	5	0	0
57	F	8	0	0	28.89	33.56	Heated	6	2	1
57	F	8	0	0	28.89	33.56	Heated	7	3	1
57	F	8	0	0	28.89	33.56	Heated	8	2	1
57	F	8	0	0	28.89	33.56	Heated	9	2	1
57	F	8	0	0	28.89	33.56	Heated	10	3	0
57	F	8	0	0	28.89	33.56	Heated	11	1	0
57	F	8	0	0	28.89	33.56	Heated	12	2	0
57	F	8	0	0	28.89	33.56	Heated	13	2	0
57	F	8	0	0	28.89	33.56	Heated	14	1	0
58	M	11	0	0	21.67	21.22	Unheated	1	0	1
58	M	11	0	0	21.67	21.22	Unheated	2	1	0
58	M	11	0	0	21.67	21.22	Unheated	3	0	0
58	M	11	0	0	21.67	21.22	Unheated	4	0	0
58	M	11	0	0	21.67	21.22	Unheated	5	0	1
58	M	11	0	0	21.67	21.22	Unheated	6	0	0
58	M	11	0	0	21.67	21.22	Unheated	7	0	0
58	M	11	0	0	21.67	21.22	Unheated	8	0	0
58	M	11	0	0	21.67	21.22	Unheated	9	0	0
58	M	11	0	0	21.67	21.22	Unheated	10	0	0
58	M	11	0	0	21.67	21.22	Unheated	11	0	0
58	M	11	0	0	21.67	21.22	Unheated	12	0	0
58	M	11	0	0	21.67	21.22	Unheated	13	0	0
58	M	11	0	0	21.67	21.22	Unheated	14	0	1
59	F	6	1	0	20.83	21.11	Unheated	1	0	0
59	F	6	1	0	20.83	21.11	Unheated	2	0	0
59	F	6	1	0	20.83	21.11	Unheated	3	0	1
59	F	6	1	0	20.83	21.11	Unheated	4	0	0
59	F	6	1	0	20.83	21.11	Unheated	5	0	1
59	F	6	1	0	20.83	21.11	Unheated	6	2	1
59	F	6	1	0	20.83	21.11	Unheated	7	3	1
59	F	6	1	0	20.83	21.11	Unheated	8	1	1
59	F	6	1	0	20.83	21.11	Unheated	9	1	1
59	F	6	1	0	20.83	21.11	Unheated	10	1	1
59	F	6	1	0	20.83	21.11	Unheated	11	2	1
59	F	6	1	0	20.83	21.11	Unheated	12	0	1
59	F	6	1	0	20.83	21.11	Unheated	13	0	1
59	F	6	1	0	20.83	21.11	Unheated	14	1	1
60	F	8	0	0	20.06	20.83	Unheated	1	0	0
60	F	8	0	0	20.06	20.83	Unheated	2	0	0
60	F	8	0	0	20.06	20.83	Unheated	3	0	0
60	F	8	0	0	20.06	20.83	Unheated	4	0	0
60	F	8	0	0	20.06	20.83	Unheated	5	0	0
60	F	8	0	0	20.06	20.83	Unheated	6	0	1
60	F	8	0	0	20.06	20.83	Unheated	7	0	1
60	F	8	0	0	20.06	20.83	Unheated	8	0	0
60	F	8	0	0	20.06	20.83	Unheated	9	0	0
60	F	8	0	0	20.06	20.83	Unheated	10	0	0
60	F	8	0	0	20.06	20.83	Unheated	11	0	0
60	F	8	0	0	20.06	20.83	Unheated	12	0	0
60	F	8	0	0	20.06	20.83	Unheated	13	0	0
60	F	8	0	0	20.06	20.83	Unheated	14	0	0
61	M	8	1	1	34	33.22	Heated	1	0	0
61	M	8	1	1	34	33.22	Heated	2	2	0
61	M	8	1	1	34	33.22	Heated	3	2	0
61	M	8	1	1	34	33.22	Heated	4	0	0
61	M	8	1	1	34	33.22	Heated	5	2	0
61	M	8	1	1	34	33.22	Heated	6	1	1
61	M	8	1	1	34	33.22	Heated	7	0	1
61	M	8	1	1	34	33.22	Heated	8	0	1
61	M	8	1	1	34	33.22	Heated	9	0	1
61	M	8	1	1	34	33.22	Heated	10	0	0
61	M	8	1	1	34	33.22	Heated	11	0	1
61	M	8	1	1	34	33.22	Heated	12	0	0
61	M	8	1	1	34	33.22	Heated	13	0	0
61	M	8	1	1	34	33.22	Heated	14	0	0
62	F	8	1	0	32.67	33.72	Heated	1	2	0
62	F	8	1	0	32.67	33.72	Heated	2	2	0
62	F	8	1	0	32.67	33.72	Heated	3	3	1
62	F	8	1	0	32.67	33.72	Heated	4	2	1
62	F	8	1	0	32.67	33.72	Heated	5	2	1
62	F	8	1	0	32.67	33.72	Heated	6	3	1
62	F	8	1	0	32.67	33.72	Heated	7	0	0
62	F	8	1	0	32.67	33.72	Heated	8	0	0
62	F	8	1	0	32.67	33.72	Heated	9	0	0
62	F	8	1	0	32.67	33.72	Heated	10	0	0
62	F	8	1	0	32.67	33.72	Heated	11	0	0
62	F	8	1	0	32.67	33.72	Heated	12	0	0
62	F	8	1	0	32.67	33.72	Heated	13	0	0
62	F	8	1	0	32.67	33.72	Heated	14	0	0
63	M	8	1	1	31.89	33.56	Heated	1	0	0
63	M	8	1	1	31.89	33.56	Heated	2	1	0
63	M	8	1	1	31.89	33.56	Heated	3	0	0
63	M	8	1	1	31.89	33.56	Heated	4	0	0
63	M	8	1	1	31.89	33.56	Heated	5	1	0
63	M	8	1	1	31.89	33.56	Heated	6	0	0
63	M	8	1	1	31.89	33.56	Heated	7	0	0
63	M	8	1	1	31.89	33.56	Heated	8	1	1
63	M	8	1	1	31.89	33.56	Heated	9	0	0
63	M	8	1	1	31.89	33.56	Heated	10	0	0
63	M	8	1	1	31.89	33.56	Heated	11	1	0
63	M	8	1	1	31.89	33.56	Heated	12	0	0
63	M	8	1	1	31.89	33.56	Heated	13	1	1
63	M	8	1	1	31.89	33.56	Heated	14	1	1
64	F	5	0	0	21.89	22.06	Unheated	1	2	1
64	F	5	0	0	21.89	22.06	Unheated	2	0	1
64	F	5	0	0	21.89	22.06	Unheated	3	0	1
64	F	5	0	0	21.89	22.06	Unheated	4	1	1
64	F	5	0	0	21.89	22.06	Unheated	5	0	1
64	F	5	0	0	21.89	22.06	Unheated	6	0	0
64	F	5	0	0	21.89	22.06	Unheated	7	0	1
64	F	5	0	0	21.89	22.06	Unheated	8	0	1
64	F	5	0	0	21.89	22.06	Unheated	9	0	1
64	F	5	0	0	21.89	22.06	Unheated	10	1	1
64	F	5	0	0	21.89	22.06	Unheated	11	0	0
64	F	5	0	0	21.89	22.06	Unheated	12	0	1
64	F	5	0	0	21.89	22.06	Unheated	13	0	0
64	F	5	0	0	21.89	22.06	Unheated	14	0	1
65	M	7	1	1	20.61	21.5	Unheated	1	1	1
65	M	7	1	1	20.61	21.5	Unheated	2	0	0
65	M	7	1	1	20.61	21.5	Unheated	3	4	0
65	M	7	1	1	20.61	21.5	Unheated	4	0	0
65	M	7	1	1	20.61	21.5	Unheated	5	0	0
65	M	7	1	1	20.61	21.5	Unheated	6	0	0
65	M	7	1	1	20.61	21.5	Unheated	7	0	0
65	M	7	1	1	20.61	21.5	Unheated	8	1	0
65	M	7	1	1	20.61	21.5	Unheated	9	2	0
65	M	7	1	1	20.61	21.5	Unheated	10	3	0
65	M	7	1	1	20.61	21.5	Unheated	11	0	0
65	M	7	1	1	20.61	21.5	Unheated	12	0	0
65	M	7	1	1	20.61	21.5	Unheated	13	1	0
65	M	7	1	1	20.61	21.5	Unheated	14	1	0
66	F	7	1	0	20.11	21.17	Unheated	1	2	0
66	F	7	1	0	20.11	21.17	Unheated	2	1	0
66	F	7	1	0	20.11	21.17	Unheated	3	3	0
66	F	7	1	0	20.11	21.17	Unheated	4	3	0
66	F	7	1	0	20.11	21.17	Unheated	5	2	0
66	F	7	1	0	20.11	21.17	Unheated	6	2	0
66	F	7	1	0	20.11	21.17	Unheated	7	1	0
66	F	7	1	0	20.11	21.17	Unheated	8	2	0
66	F	7	1	0	20.11	21.17	Unheated	9	2	0
66	F	7	1	0	20.11	21.17	Unheated	10	2	0
66	F	7	1	0	20.11	21.17	Unheated	11	0	0
66	F	7	1	0	20.11	21.17	Unheated	12	1	0
66	F	7	1	0	20.11	21.17	Unheated	13	0	0
66	F	7	1	0	20.11	21.17	Unheated	14	0	0
67	F	7	0	0	31.67	32.56	Heated	1	3	1
67	F	7	0	0	31.67	32.56	Heated	2	0	0
67	F	7	0	0	31.67	32.56	Heated	3	2	1
67	F	7	0	0	31.67	32.56	Heated	4	0	0
67	F	7	0	0	31.67	32.56	Heated	5	0	0
67	F	7	0	0	31.67	32.56	Heated	6	0	0
67	F	7	0	0	31.67	32.56	Heated	7	0	0
67	F	7	0	0	31.67	32.56	Heated	8	0	0
67	F	7	0	0	31.67	32.56	Heated	9	0	0
67	F	7	0	0	31.67	32.56	Heated	10	0	1
67	F	7	0	0	31.67	32.56	Heated	11	1	1
67	F	7	0	0	31.67	32.56	Heated	12	1	1
67	F	7	0	0	31.67	32.56	Heated	13	0	0
67	F	7	0	0	31.67	32.56	Heated	14	0	0
68	M	5	1	0	32.5	35.56	Heated	1	2	0
68	M	5	1	0	32.5	35.56	Heated	2	1	0
68	M	5	1	0	32.5	35.56	Heated	3	1	0
68	M	5	1	0	32.5	35.56	Heated	4	0	0
68	M	5	1	0	32.5	35.56	Heated	5	1	0
68	M	5	1	0	32.5	35.56	Heated	6	2	1
68	M	5	1	0	32.5	35.56	Heated	7	0	0
68	M	5	1	0	32.5	35.56	Heated	8	0	0
68	M	5	1	0	32.5	35.56	Heated	9	0	0
68	M	5	1	0	32.5	35.56	Heated	10	0	0
68	M	5	1	0	32.5	35.56	Heated	11	0	0
68	M	5	1	0	32.5	35.56	Heated	12	0	1
68	M	5	1	0	32.5	35.56	Heated	13	0	0
68	M	5	1	0	32.5	35.56	Heated	14	0	0
69	F	7	1	1	33.28	35.5	Heated	1	1	1
69	F	7	1	1	33.28	35.5	Heated	2	1	1
69	F	7	1	1	33.28	35.5	Heated	3	3	1
69	F	7	1	1	33.28	35.5	Heated	4	2	0
69	F	7	1	1	33.28	35.5	Heated	5	2	0
69	F	7	1	1	33.28	35.5	Heated	6	0	0
69	F	7	1	1	33.28	35.5	Heated	7	1	0
69	F	7	1	1	33.28	35.5	Heated	8	0	0
69	F	7	1	1	33.28	35.5	Heated	9	0	0
69	F	7	1	1	33.28	35.5	Heated	10	0	0
69	F	7	1	1	33.28	35.5	Heated	11	0	0
69	F	7	1	1	33.28	35.5	Heated	12	0	0
69	F	7	1	1	33.28	35.5	Heated	13	2	1
69	F	7	1	1	33.28	35.5	Heated	14	0	0
70	M	5	1	0	21.67	22.28	Unheated	1	3	1
70	M	5	1	0	21.67	22.28	Unheated	2	2	0
70	M	5	1	0	21.67	22.28	Unheated	3	2	1
70	M	5	1	0	21.67	22.28	Unheated	4	2	1
70	M	5	1	0	21.67	22.28	Unheated	5	3	1
70	M	5	1	0	21.67	22.28	Unheated	6	2	1
70	M	5	1	0	21.67	22.28	Unheated	7	1	0
70	M	5	1	0	21.67	22.28	Unheated	8	2	0
70	M	5	1	0	21.67	22.28	Unheated	9	1	1
70	M	5	1	0	21.67	22.28	Unheated	10	1	1
70	M	5	1	0	21.67	22.28	Unheated	11	0	0
70	M	5	1	0	21.67	22.28	Unheated	12	0	1
70	M	5	1	0	21.67	22.28	Unheated	13	0	1
70	M	5	1	0	21.67	22.28	Unheated	14	0	0
71	F	7	1	0	20.39	22.11	Unheated	1	3	0
71	F	7	1	0	20.39	22.11	Unheated	2	2	0
71	F	7	1	0	20.39	22.11	Unheated	3	1	0
71	F	7	1	0	20.39	22.11	Unheated	4	1	0
71	F	7	1	0	20.39	22.11	Unheated	5	3	0
71	F	7	1	0	20.39	22.11	Unheated	6	0	0
71	F	7	1	0	20.39	22.11	Unheated	7	1	0
71	F	7	1	0	20.39	22.11	Unheated	8	1	0
71	F	7	1	0	20.39	22.11	Unheated	9	0	0
71	F	7	1	0	20.39	22.11	Unheated	10	0	0
71	F	7	1	0	20.39	22.11	Unheated	11	0	0
71	F	7	1	0	20.39	22.11	Unheated	12	0	0
71	F	7	1	0	20.39	22.11	Unheated	13	1	0
71	F	7	1	0	20.39	22.11	Unheated	14	0	0
72	M	9	1	1	20.06	21.5	Unheated	1	0	0
72	M	9	1	1	20.06	21.5	Unheated	2	1	0
72	M	9	1	1	20.06	21.5	Unheated	3	0	0
72	M	9	1	1	20.06	21.5	Unheated	4	0	1
72	M	9	1	1	20.06	21.5	Unheated	5	1	1
72	M	9	1	1	20.06	21.5	Unheated	6	0	0
72	M	9	1	1	20.06	21.5	Unheated	7	1	1
72	M	9	1	1	20.06	21.5	Unheated	8	0	1
72	M	9	1	1	20.06	21.5	Unheated	9	0	0
72	M	9	1	1	20.06	21.5	Unheated	10	0	0
72	M	9	1	1	20.06	21.5	Unheated	11	0	1
72	M	9	1	1	20.06	21.5	Unheated	12	0	0
72	M	9	1	1	20.06	21.5	Unheated	13	0	1
72	M	9	1	1	20.06	21.5	Unheated	14	0	1
73	F	8	0	0	20.5	20.61	Unheated	1	0	0
73	F	8	0	0	20.5	20.61	Unheated	2	1	1
73	F	8	0	0	20.5	20.61	Unheated	3	0	0
73	F	8	0	0	20.5	20.61	Unheated	4	0	0
73	F	8	0	0	20.5	20.61	Unheated	5	0	0
73	F	8	0	0	20.5	20.61	Unheated	6	0	0
73	F	8	0	0	20.5	20.61	Unheated	7	0	1
73	F	8	0	0	20.5	20.61	Unheated	8	0	0
73	F	8	0	0	20.5	20.61	Unheated	9	0	1
73	F	8	0	0	20.5	20.61	Unheated	10	0	0
73	F	8	0	0	20.5	20.61	Unheated	11	0	0
73	F	8	0	0	20.5	20.61	Unheated	12	0	0
73	F	8	0	0	20.5	20.61	Unheated	13	0	0
73	F	8	0	0	20.5	20.61	Unheated	14	0	0
74	F	10	1	0	21.33	22.11	Unheated	1	1	0
74	F	10	1	0	21.33	22.11	Unheated	2	1	0
74	F	10	1	0	21.33	22.11	Unheated	3	2	0
74	F	10	1	0	21.33	22.11	Unheated	4	1	0
74	F	10	1	0	21.33	22.11	Unheated	5	2	0
74	F	10	1	0	21.33	22.11	Unheated	6	1	0
74	F	10	1	0	21.33	22.11	Unheated	7	0	0
74	F	10	1	0	21.33	22.11	Unheated	8	0	0
74	F	10	1	0	21.33	22.11	Unheated	9	0	0
74	F	10	1	0	21.33	22.11	Unheated	10	0	0
74	F	10	1	0	21.33	22.11	Unheated	11	0	0
74	F	10	1	0	21.33	22.11	Unheated	12	0	0
74	F	10	1	0	21.33	22.11	Unheated	13	0	0
74	F	10	1	0	21.33	22.11	Unheated	14	0	0
75	F	10	0	0	37.67	33.94	Heated	1	1	1
75	F	10	0	0	37.67	33.94	Heated	2	2	1
75	F	10	0	0	37.67	33.94	Heated	3	0	0
75	F	10	0	0	37.67	33.94	Heated	4	0	1
75	F	10	0	0	37.67	33.94	Heated	5	1	1
75	F	10	0	0	37.67	33.94	Heated	6	0	1
75	F	10	0	0	37.67	33.94	Heated	7	1	1
75	F	10	0	0	37.67	33.94	Heated	8	0	1
75	F	10	0	0	37.67	33.94	Heated	9	0	0
75	F	10	0	0	37.67	33.94	Heated	10	0	1
75	F	10	0	0	37.67	33.94	Heated	11	0	1
75	F	10	0	0	37.67	33.94	Heated	12	0	0
75	F	10	0	0	37.67	33.94	Heated	13	0	0
75	F	10	0	0	37.67	33.94	Heated	14	0	0
76	F	9	0	0	30.61	27.67	Heated	1	0	0
76	F	9	0	0	30.61	27.67	Heated	2	1	1
76	F	9	0	0	30.61	27.67	Heated	3	0	0
76	F	9	0	0	30.61	27.67	Heated	4	0	0
76	F	9	0	0	30.61	27.67	Heated	5	0	0
76	F	9	0	0	30.61	27.67	Heated	6	1	1
76	F	9	0	0	30.61	27.67	Heated	7	1	0
76	F	9	0	0	30.61	27.67	Heated	8	0	0
76	F	9	0	0	30.61	27.67	Heated	9	0	0
76	F	9	0	0	30.61	27.67	Heated	10	1	1
76	F	9	0	0	30.61	27.67	Heated	11	0	1
76	F	9	0	0	30.61	27.67	Heated	12	0	0
76	F	9	0	0	30.61	27.67	Heated	13	0	0
76	F	9	0	0	30.61	27.67	Heated	14	0	0
77	M	5	0	1	21.06	21.39	Unheated	1	3	1
77	M	5	0	1	21.06	21.39	Unheated	2	2	1
77	M	5	0	1	21.06	21.39	Unheated	3	0	1
77	M	5	0	1	21.06	21.39	Unheated	4	1	1
77	M	5	0	1	21.06	21.39	Unheated	5	0	1
77	M	5	0	1	21.06	21.39	Unheated	6	0	1
77	M	5	0	1	21.06	21.39	Unheated	7	1	1
77	M	5	0	1	21.06	21.39	Unheated	8	1	1
77	M	5	0	1	21.06	21.39	Unheated	9	0	1
77	M	5	0	1	21.06	21.39	Unheated	10	0	0
77	M	5	0	1	21.06	21.39	Unheated	11	0	1
77	M	5	0	1	21.06	21.39	Unheated	12	0	1
77	M	5	0	1	21.06	21.39	Unheated	13	0	0
77	M	5	0	1	21.06	21.39	Unheated	14	0	0
78	M	8	1	0	23.61	21.28	Unheated	1	5	1
78	M	8	1	0	23.61	21.28	Unheated	2	3	1
78	M	8	1	0	23.61	21.28	Unheated	3	2	0
78	M	8	1	0	23.61	21.28	Unheated	4	1	0
78	M	8	1	0	23.61	21.28	Unheated	5	1	0
78	M	8	1	0	23.61	21.28	Unheated	6	3	0
78	M	8	1	0	23.61	21.28	Unheated	7	2	1
78	M	8	1	0	23.61	21.28	Unheated	8	1	0
78	M	8	1	0	23.61	21.28	Unheated	9	1	1
78	M	8	1	0	23.61	21.28	Unheated	10	0	0
78	M	8	1	0	23.61	21.28	Unheated	11	1	0
78	M	8	1	0	23.61	21.28	Unheated	12	0	0
78	M	8	1	0	23.61	21.28	Unheated	13	0	0
78	M	8	1	0	23.61	21.28	Unheated	14	0	0
79	M	7	0	1	36.72	33.56	Heated	1	3	1
79	M	7	0	1	36.72	33.56	Heated	2	4	1
79	M	7	0	1	36.72	33.56	Heated	3	3	1
79	M	7	0	1	36.72	33.56	Heated	4	3	1
79	M	7	0	1	36.72	33.56	Heated	5	0	1
79	M	7	0	1	36.72	33.56	Heated	6	1	1
79	M	7	0	1	36.72	33.56	Heated	7	2	1
79	M	7	0	1	36.72	33.56	Heated	8	2	0
79	M	7	0	1	36.72	33.56	Heated	9	1	1
79	M	7	0	1	36.72	33.56	Heated	10	3	0
79	M	7	0	1	36.72	33.56	Heated	11	2	0
79	M	7	0	1	36.72	33.56	Heated	12	1	0
79	M	7	0	1	36.72	33.56	Heated	13	0	0
79	M	7	0	1	36.72	33.56	Heated	14	0	0
80	M	8	1	1	32	33.22	Heated	1	2	1
80	M	8	1	1	32	33.22	Heated	2	2	1
80	M	8	1	1	32	33.22	Heated	3	0	1
80	M	8	1	1	32	33.22	Heated	4	0	0
80	M	8	1	1	32	33.22	Heated	5	2	0
80	M	8	1	1	32	33.22	Heated	6	1	1
80	M	8	1	1	32	33.22	Heated	7	0	1
80	M	8	1	1	32	33.22	Heated	8	0	1
80	M	8	1	1	32	33.22	Heated	9	0	1
80	M	8	1	1	32	33.22	Heated	10	0	0
80	M	8	1	1	32	33.22	Heated	11	0	0
80	M	8	1	1	32	33.22	Heated	12	0	0
80	M	8	1	1	32	33.22	Heated	13	0	0
80	M	8	1	1	32	33.22	Heated	14	0	0
