# Supplementary material for: Habituation but not classical conditioning of the disturbance hiss of the hissing cockroach (Gromphadorhina portentosa)
Source: PeerJ. 2025 Aug 6;13:e19805. doi: 10.7717/peerj.19805 (PMC12335240; doi:10.7717/peerj.19805)
Supplement: Supplemental Information 2 [file peerj-13-19805-s002.csv]

ColonyTemp (˚C)	ColonyHumidity (RH)	ApparatusTemp (˚C)	ApparatusHumidity (RH)	Roach	Sex	Weight (g)	Trial	CSOdor	CSDuration (s)	PreHiss	PreMove	CSHiss	CSMove	USHiss	USMove	PostHiss	PostMove	CollectionHiss	RecollectionHiss		Key
23.89	58	27.06	51	1	M	5.79	1	P	3	0	4	0	0	0	3	0	4	0	1		CollectionHiss and RecollectionHiss are binary variables that report the presence of hissing during collection and recollection.
23.89	58	27.06	51	1	M	5.79	2	P	3	0	2	0	0	2	2	0	0	0	1		Sex is reported as F = female and M = male.
23.89	58	27.06	51	1	M	5.79	3	P	3	0	0	0	0	3	2	0	0	0	1		CS odor is reported as P = peppermit and O = orange.
23.89	58	27.06	51	1	M	5.79	4	P	3	0	1	0	0	3	2	0	0	0	1		PreHiss and PreMove report the number of hisses or movements that occurred during the pre-trial interval.
23.89	58	27.06	51	1	M	5.79	5	P	3	0	0	0	0	3	3	0	0	0	1		CSHiss and CSMove report the number of hisses or movements that occurred during the CS interval.
23.89	58	27.06	51	1	M	5.79	6	P	3	0	0	0	0	0	0	1	2	0	1		USHiss and USMove report the number of hisses or movements that occurred during the US interval.
23.89	58	27.06	51	1	M	5.79	7	P	3	0	0	0	0	0	1	0	0	0	1		PostHiss and PostMove report the number of hisses or movements that occurred during the post-trial interval.
23.89	58	27.06	51	1	M	5.79	8	P	3	0	0	0	0	0	0	0	0	0	1
23.89	58	27.06	51	2	M	3.9	1	P	3	0	0	0	0	0	4	0	0	0	0
23.89	58	27.06	51	2	M	3.9	2	P	3	0	0	0	0	0	3	0	1	0	0
23.89	58	27.06	51	2	M	3.9	3	P	3	0	0	0	0	0	4	0	0	0	0
23.89	58	27.06	51	2	M	3.9	4	P	3	0	0	0	0	0	0	0	0	0	0
23.89	58	27.06	51	2	M	3.9	5	P	3	0	0	0	0	0	0	0	0	0	0
23.89	58	27.06	51	2	M	3.9	6	P	3	0	0	0	0	0	4	0	0	0	0
23.89	58	27.06	51	2	M	3.9	7	P	3	0	0	0	0	0	1	0	0	0	0
23.89	58	27.06	51	2	M	3.9	8	P	3	0	0	0	0	0	0	0	0	0	0
23.89	58	27.06	51	3	F	9.14	1	P	3	0	0	0	0	1	0	0	0	1	0
23.89	58	27.06	51	3	F	9.14	2	P	3	0	0	0	0	0	0	0	0	1	0
23.89	58	27.06	51	3	F	9.14	3	P	3	0	0	0	0	0	0	0	0	1	0
23.89	58	27.06	51	3	F	9.14	4	P	3	0	0	0	0	0	0	0	0	1	0
23.89	58	27.06	51	3	F	9.14	5	P	3	0	0	0	0	0	0	0	0	1	0
23.89	58	27.06	51	3	F	9.14	6	P	3	0	0	0	0	0	0	0	0	1	0
23.89	58	27.06	51	3	F	9.14	7	P	3	0	0	0	0	0	0	0	0	1	0
23.89	58	27.06	51	3	F	9.14	8	P	3	0	0	0	0	0	0	0	0	1	0
23.89	58	27.06	51	4	M	7.56	1	P	3	0	0	0	0	2	2	34	6	1	1
23.89	58	27.06	51	4	M	7.56	2	P	3	0	0	0	0	3	3	40	8	1	1
23.89	58	27.06	51	4	M	7.56	3	P	3	0	0	0	0	4	2	13	0	1	1
23.89	58	27.06	51	4	M	7.56	4	P	3	0	0	0	0	5	4	35	2	1	1
23.89	58	27.06	51	4	M	7.56	5	P	3	0	0	0	0	3	1	14	0	1	1
23.89	58	27.06	51	4	M	7.56	6	P	3	0	0	0	0	5	0	7	0	1	1
23.89	58	27.06	51	4	M	7.56	7	P	3	0	0	0	0	3	0	5	0	1	1
23.89	58	27.06	51	4	M	7.56	8	P	3	0	0	0	0	4	0	3	0	1	1
23.89	58	27.06	51	5	M	4.05	1	P	3	0	0	0	0	2	0	6	0	0	1
23.89	58	27.06	51	5	M	4.05	2	P	3	0	0	0	0	0	0	0	0	0	1
23.89	58	27.06	51	5	M	4.05	3	P	3	0	0	0	0	0	0	0	0	0	1
23.89	58	27.06	51	5	M	4.05	4	P	3	0	0	0	0	1	0	0	0	0	1
23.89	58	27.06	51	5	M	4.05	5	P	3	0	0	0	0	0	0	0	0	0	1
23.89	58	27.06	51	5	M	4.05	6	P	3	0	0	0	0	0	0	0	0	0	1
23.89	58	27.06	51	5	M	4.05	7	P	3	0	0	0	0	0	0	0	0	0	1
23.89	58	27.06	51	5	M	4.05	8	P	3	0	0	0	0	0	0	0	0	0	1
23.89	58	27.06	51	6	F	6.64	1	P	3	0	0	0	0	2	2	0	0	1	1
23.89	58	27.06	51	6	F	6.64	2	P	3	0	1	0	0	2	1	0	0	1	1
23.89	58	27.06	51	6	F	6.64	3	P	3	0	0	0	0	0	0	0	0	1	1
23.89	58	27.06	51	6	F	6.64	4	P	3	0	0	0	0	0	0	0	0	1	1
23.89	58	27.06	51	6	F	6.64	5	P	3	0	0	0	0	1	0	0	0	1	1
23.89	58	27.06	51	6	F	6.64	6	P	3	0	0	0	0	2	0	0	0	1	1
23.89	58	27.06	51	6	F	6.64	7	P	3	0	0	0	0	0	0	0	0	1	1
23.89	58	27.06	51	6	F	6.64	8	P	3	0	0	0	0	1	1	1	0	1	1
23.89	58	27.06	51	7	F	6.18	1	P	3	0	0	0	0	0	2	0	1	1	1
23.89	58	27.06	51	7	F	6.18	2	P	3	0	0	0	0	0	2	0	0	1	1
23.89	58	27.06	51	7	F	6.18	3	P	3	0	0	0	0	0	2	0	1	1	1
23.89	58	27.06	51	7	F	6.18	4	P	3	0	1	0	0	0	1	0	0	1	1
23.89	58	27.06	51	7	F	6.18	5	P	3	0	0	0	0	0	0	0	1	1	1
23.89	58	27.06	51	7	F	6.18	6	P	3	0	0	0	0	1	2	0	0	1	1
23.89	58	27.06	51	7	F	6.18	7	P	3	0	0	0	0	0	0	0	1	1	1
23.89	58	27.06	51	7	F	6.18	8	P	3	0	0	0	0	0	2	0	0	1	1
23.89	58	27.06	51	8	M	5.16	1	P	3	0	0	0	0	3	1	36	0	1	1
23.89	58	27.06	51	8	M	5.16	2	P	3	0	0	0	0	3	4	13	0	1	1
23.89	58	27.06	51	8	M	5.16	3	P	3	0	0	0	0	3	1	8	0	1	1
23.89	58	27.06	51	8	M	5.16	4	P	3	0	0	0	0	3	0	6	0	1	1
23.89	58	27.06	51	8	M	5.16	5	P	3	0	0	0	0	3	0	6	0	1	1
23.89	58	27.06	51	8	M	5.16	6	P	3	0	0	0	0	3	0	6	0	1	1
23.89	58	27.06	51	8	M	5.16	7	P	3	0	0	0	0	3	0	6	0	1	1
23.89	58	27.06	51	8	M	5.16	8	P	3	0	0	0	0	3	1	20	8	1	1
24.06	57	29.11	48	9	F	5.15	1	O	3	0	0	0	0	5	0	1	0	1	1
24.06	57	29.11	48	9	F	5.15	2	O	3	0	0	0	0	5	0	3	0	1	1
24.06	57	29.11	48	9	F	5.15	3	O	3	0	0	0	0	3	0	1	0	1	1
24.06	57	29.11	48	9	F	5.15	4	O	3	0	0	0	0	4	0	1	2	1	1
24.06	57	29.11	48	9	F	5.15	5	O	3	0	1	0	0	5	1	3	0	1	1
24.06	57	29.11	48	9	F	5.15	6	O	3	0	0	0	0	3	0	0	0	1	1
24.06	57	29.11	48	9	F	5.15	7	O	3	0	0	0	0	5	0	0	0	1	1
24.06	57	29.11	48	9	F	5.15	8	O	3	0	0	0	0	3	0	1	0	1	1
24.06	57	29.11	48	10	F	6.83	1	O	3	0	0	0	0	0	4	0	0	1	0
24.06	57	29.11	48	10	F	6.83	2	O	3	0	0	0	0	2	3	0	0	1	0
24.06	57	29.11	48	10	F	6.83	3	O	3	0	0	0	0	0	0	0	0	1	0
24.06	57	29.11	48	10	F	6.83	4	O	3	0	0	0	0	0	0	0	0	1	0
24.06	57	29.11	48	10	F	6.83	5	O	3	0	0	0	0	1	4	3	2	1	0
24.06	57	29.11	48	10	F	6.83	6	O	3	0	0	0	0	4	2	0	0	1	0
24.06	57	29.11	48	10	F	6.83	7	O	3	0	0	0	0	0	0	0	0	1	0
24.06	57	29.11	48	10	F	6.83	8	O	3	0	0	0	0	0	0	0	0	1	0
24.06	57	29.11	48	11	M	6.37	1	O	6	0	0	0	0	3	4	47	0	1	0
24.06	57	29.11	48	11	M	6.37	2	O	6	0	0	0	0	4	4	26	0	1	0
24.06	57	29.11	48	11	M	6.37	3	O	6	0	0	0	0	5	0	14	4	1	0
24.06	57	29.11	48	11	M	6.37	4	O	6	0	0	0	0	4	2	2	3	1	0
24.06	57	29.11	48	11	M	6.37	5	O	6	0	0	0	0	5	4	13	0	1	0
24.06	57	29.11	48	11	M	6.37	6	O	6	0	0	0	0	3	4	22	0	1	0
24.06	57	29.11	48	11	M	6.37	7	O	6	0	0	0	0	2	0	6	4	1	0
24.06	57	29.11	48	11	M	6.37	8	O	6	0	0	0	0	3	2	10	2	1	0
24.06	57	29.11	48	12	F	7.07	1	O	3	0	0	0	0	1	0	1	0	1	1
24.06	57	29.11	48	12	F	7.07	2	O	3	0	0	0	0	2	4	0	0	1	1
24.06	57	29.11	48	12	F	7.07	3	O	3	0	0	0	0	3	3	2	0	1	1
24.06	57	29.11	48	12	F	7.07	4	O	3	0	0	0	0	2	3	0	0	1	1
24.06	57	29.11	48	12	F	7.07	5	O	3	0	0	0	0	0	0	0	0	1	1
24.06	57	29.11	48	12	F	7.07	6	O	3	0	0	0	0	4	4	0	0	1	1
24.06	57	29.11	48	12	F	7.07	7	O	3	0	0	0	0	0	0	0	0	1	1
24.06	57	29.11	48	12	F	7.07	8	O	3	0	0	0	0	1	0	0	0	1	1
24.06	57	29.11	48	13	F	5.91	1	O	3	0	0	0	0	3	4	0	0	0	1
24.06	57	29.11	48	13	F	5.91	2	O	3	0	0	0	0	4	3	20	0	0	1
24.06	57	29.11	48	13	F	5.91	3	O	3	0	0	0	0	1	0	2	4	0	1
24.06	57	29.11	48	13	F	5.91	4	O	3	0	0	0	0	2	0	1	0	0	1
24.06	57	29.11	48	13	F	5.91	5	O	3	0	0	0	0	3	6	2	0	0	1
24.06	57	29.11	48	13	F	5.91	6	O	3	0	0	0	0	2	0	1	4	0	1
24.06	57	29.11	48	13	F	5.91	7	O	3	0	0	0	0	0	0	0	0	0	1
24.06	57	29.11	48	13	F	5.91	8	O	3	0	0	0	0	0	0	0	0	0	1
24.06	57	29.11	48	14	M	5.28	1	P	3	0	2	0	0	3	4	4	4	1	1
24.06	57	29.11	48	14	M	5.28	2	P	3	0	0	0	0	4	0	0	0	1	1
24.06	57	29.11	48	14	M	5.28	3	P	3	0	4	0	0	2	0	4	4	1	1
24.06	57	29.11	48	14	M	5.28	4	P	3	0	0	0	0	4	4	0	0	1	1
24.06	57	29.11	48	14	M	5.28	5	P	3	0	1	0	0	3	0	2	0	1	1
24.06	57	29.11	48	14	M	5.28	6	P	3	0	0	0	0	3	4	6	0	1	1
24.06	57	29.11	48	14	M	5.28	7	P	3	0	0	0	0	4	0	15	0	1	1
24.06	57	29.11	48	14	M	5.28	8	P	3	0	0	0	0	4	1	0	0	1	1
24.06	57	29.11	48	15	M	5.87	1	O	3	0	0	0	0	5	0	34	6	1	1
24.06	57	29.11	48	15	M	5.87	2	O	3	0	0	0	0	4	1	10	0	1	1
24.06	57	29.11	48	15	M	5.87	3	O	3	0	0	0	0	5	1	22	1	1	1
24.06	57	29.11	48	15	M	5.87	4	O	3	0	0	0	0	4	0	3	0	1	1
24.06	57	29.11	48	15	M	5.87	5	O	3	0	0	0	0	4	0	6	0	1	1
24.06	57	29.11	48	15	M	5.87	6	O	3	0	0	0	0	4	0	3	0	1	1
24.06	57	29.11	48	15	M	5.87	7	O	3	0	0	0	0	4	0	3	0	1	1
24.06	57	29.11	48	15	M	5.87	8	O	3	0	0	0	0	4	0	4	0	1	1
24.06	57	29.11	48	16	M	5.74	1	O	3	0	0	0	0	3	0	0	0	0	1
24.06	57	29.11	48	16	M	5.74	2	O	3	0	0	0	0	5	4	1	0	0	1
24.06	57	29.11	48	16	M	5.74	3	O	3	0	0	0	0	3	2	1	0	0	1
24.06	57	29.11	48	16	M	5.74	4	O	3	0	0	0	0	5	4	2	0	0	1
24.06	57	29.11	48	16	M	5.74	5	O	3	0	0	0	0	5	4	4	0	0	1
24.06	57	29.11	48	16	M	5.74	6	O	3	0	0	0	0	3	1	6	0	0	1
24.06	57	29.11	48	16	M	5.74	7	O	3	0	0	0	0	5	1	0	0	0	1
24.06	57	29.11	48	16	M	5.74	8	O	3	0	0	0	0	2	4	3	0	0	1
23.61	60	32.56	41	17	M	5.9	1	P	3	0	0	0	0	3	4	37	8	1	1
23.61	60	32.56	41	17	M	5.9	2	P	3	0	0	0	0	3	4	37	8	1	1
23.61	60	32.56	41	17	M	5.9	3	P	3	0	0	0	0	6	0	25	8	1	1
23.61	60	32.56	41	17	M	5.9	4	P	3	0	0	0	0	4	0	33	8	1	1
23.61	60	32.56	41	17	M	5.9	5	P	3	0	0	0	0	5	0	8	4	1	1
23.61	60	32.56	41	17	M	5.9	6	P	3	0	0	0	0	4	0	0	0	1	1
23.61	60	32.56	41	17	M	5.9	7	P	3	0	0	0	0	3	0	0	0	1	1
23.61	60	32.56	41	17	M	5.9	8	P	3	0	0	0	0	0	0	0	0	1	1
23.61	60	32.56	41	18	F	7.07	1	P	3	0	0	0	0	0	0	0	0	1	1
23.61	60	32.56	41	18	F	7.07	2	P	3	0	0	0	0	3	0	0	0	1	1
23.61	60	32.56	41	18	F	7.07	3	P	3	0	0	0	0	0	0	0	0	1	1
23.61	60	32.56	41	18	F	7.07	4	P	3	0	0	0	0	0	0	0	0	1	1
23.61	60	32.56	41	18	F	7.07	5	P	3	0	0	0	0	0	0	0	0	1	1
23.61	60	32.56	41	18	F	7.07	6	P	3	0	0	0	0	0	0	0	0	1	1
23.61	60	32.56	41	18	F	7.07	7	P	3	0	0	0	0	0	0	1	0	1	1
23.61	60	32.56	41	18	F	7.07	8	P	3	0	0	0	0	0	0	0	0	1	1
23.61	60	32.56	41	19	F	9.78	1	P	3	0	0	0	0	0	4	0	1	1	0
23.61	60	32.56	41	19	F	9.78	2	P	3	0	0	0	0	0	6	0	0	1	0
23.61	60	32.56	41	19	F	9.78	3	P	3	0	0	0	0	0	0	0	0	1	0
23.61	60	32.56	41	19	F	9.78	4	P	3	0	0	0	0	0	0	0	0	1	0
23.61	60	32.56	41	19	F	9.78	5	P	3	0	0	0	0	0	3	0	0	1	0
23.61	60	32.56	41	19	F	9.78	6	P	3	0	0	0	0	0	0	0	0	1	0
23.61	60	32.56	41	19	F	9.78	7	P	3	0	0	0	0	0	1	0	2	1	0
23.61	60	32.56	41	19	F	9.78	8	P	3	0	0	0	0	0	0	0	0	1	0
23.61	60	32.56	41	20	F	7.17	1	P	3	0	0	0	0	1	0	0	0	0	1
23.61	60	32.56	41	20	F	7.17	2	P	3	0	0	0	0	0	0	0	0	0	1
23.61	60	32.56	41	20	F	7.17	3	P	3	0	0	0	0	0	0	6	3	0	1
23.61	60	32.56	41	20	F	7.17	4	P	3	0	0	0	0	2	4	1	2	0	1
23.61	60	32.56	41	20	F	7.17	5	P	3	0	0	0	0	2	1	18	0	0	1
23.61	60	32.56	41	20	F	7.17	6	P	3	0	0	0	0	0	0	0	0	0	1
23.61	60	32.56	41	20	F	7.17	7	P	3	0	0	0	0	0	1	0	0	0	1
23.61	60	32.56	41	20	F	7.17	8	P	3	0	0	0	0	0	0	1	0	0	1
23.61	60	32.56	41	21	F	4.65	1	P	3	0	0	0	0	0	0	0	0	1	1
23.61	60	32.56	41	21	F	4.65	2	P	3	0	0	0	0	0	0	0	0	1	1
23.61	60	32.56	41	21	F	4.65	3	P	3	0	0	0	0	1	0	0	0	1	1
23.61	60	32.56	41	21	F	4.65	4	P	3	0	0	0	0	0	0	0	0	1	1
23.61	60	32.56	41	21	F	4.65	5	P	3	0	0	0	0	1	0	0	0	1	1
23.61	60	32.56	41	21	F	4.65	6	P	3	0	0	0	0	1	0	0	0	1	1
23.61	60	32.56	41	21	F	4.65	7	P	3	0	0	0	0	0	0	0	0	1	1
23.61	60	32.56	41	21	F	4.65	8	P	3	0	0	0	0	0	1	0	0	1	1
23.61	60	32.56	41	22	M	6.16	1	P	3	0	0	0	0	0	0	0	0	0	0
23.61	60	32.56	41	22	M	6.16	2	P	3	0	1	0	0	0	1	0	2	0	0
23.61	60	32.56	41	22	M	6.16	3	P	3	0	0	0	0	0	0	0	0	0	0
23.61	60	32.56	41	22	M	6.16	4	P	3	0	0	0	0	0	0	0	0	0	0
23.61	60	32.56	41	22	M	6.16	5	P	3	0	0	0	0	0	0	0	0	0	0
23.61	60	32.56	41	22	M	6.16	6	P	3	0	0	0	0	0	0	0	0	0	0
23.61	60	32.56	41	22	M	6.16	7	P	3	0	0	0	0	0	0	0	0	0	0
23.61	60	32.56	41	22	M	6.16	8	P	3	0	0	0	0	0	0	0	0	0	0
23.61	60	32.56	41	23	M	4.14	1	P	3	0	0	0	0	1	2	0	2	0	0
23.61	60	32.56	41	23	M	4.14	2	P	3	0	0	0	0	0	4	0	0	0	0
23.61	60	32.56	41	23	M	4.14	3	P	3	0	0	0	0	0	0	0	0	0	0
23.61	60	32.56	41	23	M	4.14	4	P	3	0	1	0	0	0	1	0	2	0	0
23.61	60	32.56	41	23	M	4.14	5	P	3	0	2	0	0	0	0	0	0	0	0
23.61	60	32.56	41	23	M	4.14	6	P	3	0	0	0	0	0	0	0	0	0	0
23.61	60	32.56	41	23	M	4.14	7	P	3	0	0	0	0	0	0	0	0	0	0
23.61	60	32.56	41	23	M	4.14	8	P	3	0	0	0	0	0	0	0	0	0	0
23.61	60	32.56	41	24	F	6.36	1	P	3	0	0	0	0	2	4	0	0	1	0
23.61	60	32.56	41	24	F	6.36	2	P	3	0	2	0	0	2	2	1	0	1	0
23.61	60	32.56	41	24	F	6.36	3	P	3	0	0	0	0	1	4	0	0	1	0
23.61	60	32.56	41	24	F	6.36	4	P	3	0	0	0	0	1	0	0	0	1	0
23.61	60	32.56	41	24	F	6.36	5	P	3	0	0	0	0	1	0	0	0	1	0
23.61	60	32.56	41	24	F	6.36	6	P	3	0	0	0	0	3	4	0	0	1	0
23.61	60	32.56	41	24	F	6.36	7	P	3	0	0	0	0	0	0	0	0	1	0
23.61	60	32.56	41	24	F	6.36	8	P	3	0	0	0	0	0	0	0	0	1	0
23.89	59	34.44	35	25	M	4.35	1	O	3	0	0	0	0	2	0	0	0	1	1
23.89	59	34.44	35	25	M	4.35	2	O	3	0	0	0	0	1	0	0	0	1	1
23.89	59	34.44	35	25	M	4.35	3	O	3	0	0	0	0	2	0	8	1	1	1
23.89	59	34.44	35	25	M	4.35	4	O	3	0	0	0	0	0	0	0	0	1	1
23.89	59	34.44	35	25	M	4.35	5	O	3	0	0	0	0	0	0	0	0	1	1
23.89	59	34.44	35	25	M	4.35	6	O	3	0	0	0	0	0	0	0	0	1	1
23.89	59	34.44	35	25	M	4.35	7	O	3	0	0	0	0	0	0	0	0	1	1
23.89	59	34.44	35	25	M	4.35	8	O	3	0	0	0	0	0	0	0	0	1	1
23.89	59	34.44	35	26	F	7.85	1	O	3	0	0	0	0	0	0	0	0	0	0
23.89	59	34.44	35	26	F	7.85	2	O	3	0	0	0	0	0	0	0	0	0	0
23.89	59	34.44	35	26	F	7.85	3	O	3	0	0	0	0	0	0	0	0	0	0
23.89	59	34.44	35	26	F	7.85	4	O	3	0	0	0	0	0	0	0	0	0	0
23.89	59	34.44	35	26	F	7.85	5	O	3	0	0	0	0	0	0	0	0	0	0
23.89	59	34.44	35	26	F	7.85	6	O	3	0	0	0	0	0	2	0	1	0	0
23.89	59	34.44	35	26	F	7.85	7	O	3	0	0	0	0	0	0	0	4	0	0
23.89	59	34.44	35	26	F	7.85	8	O	3	0	0	0	0	0	0	0	2	0	0
23.89	59	34.44	35	27	F	2.95	1	O	3	0	0	0	0	0	0	0	0	1	1
23.89	59	34.44	35	27	F	2.95	2	O	3	0	0	0	0	0	0	0	0	1	1
23.89	59	34.44	35	27	F	2.95	3	O	3	0	0	0	0	0	0	0	0	1	1
23.89	59	34.44	35	27	F	2.95	4	O	3	0	0	0	0	1	2	0	0	1	1
23.89	59	34.44	35	27	F	2.95	5	O	3	0	0	0	0	0	0	0	0	1	1
23.89	59	34.44	35	27	F	2.95	6	O	3	0	0	0	0	0	0	0	0	1	1
23.89	59	34.44	35	27	F	2.95	7	O	3	0	0	0	0	0	3	0	1	1	1
23.89	59	34.44	35	27	F	2.95	8	O	3	0	0	0	0	0	1	0	0	1	1
23.89	59	34.44	35	28	M	3.55	1	O	3	0	0	0	0	1	4	0	0	1	0
23.89	59	34.44	35	28	M	3.55	2	O	3	0	0	0	0	1	4	0	0	1	0
23.89	59	34.44	35	28	M	3.55	3	O	3	0	0	0	0	0	1	0	0	1	0
23.89	59	34.44	35	28	M	3.55	4	O	3	0	0	0	0	0	0	0	0	1	0
23.89	59	34.44	35	28	M	3.55	5	O	3	0	0	0	0	0	0	0	0	1	0
23.89	59	34.44	35	28	M	3.55	6	O	3	0	0	0	0	0	1	0	0	1	0
23.89	59	34.44	35	28	M	3.55	7	O	3	0	0	0	0	0	0	0	0	1	0
23.89	59	34.44	35	28	M	3.55	8	O	3	0	0	0	0	0	0	0	0	1	0
23.89	59	34.44	35	29	F	4.95	1	O	3	0	0	0	0	1	4	23	0	1	0
23.89	59	34.44	35	29	F	4.95	2	O	3	0	0	0	0	3	4	16	0	1	0
23.89	59	34.44	35	29	F	4.95	3	O	3	0	0	0	0	3	0	13	0	1	0
23.89	59	34.44	35	29	F	4.95	4	O	3	0	0	0	0	3	3	4	0	1	0
23.89	59	34.44	35	29	F	4.95	5	O	3	0	0	0	0	3	0	3	1	1	0
23.89	59	34.44	35	29	F	4.95	6	O	3	0	0	0	0	1	0	0	0	1	0
23.89	59	34.44	35	29	F	4.95	7	O	3	0	0	0	0	0	0	0	0	1	0
23.89	59	34.44	35	29	F	4.95	8	O	3	0	0	0	0	0	0	0	0	1	0
23.89	59	34.44	35	30	M	4.23	1	O	3	0	0	0	0	1	4	0	0	0	1
23.89	59	34.44	35	30	M	4.23	2	O	3	0	0	0	0	2	1	1	4	0	1
23.89	59	34.44	35	30	M	4.23	3	O	3	0	0	0	0	3	4	0	0	0	1
23.89	59	34.44	35	30	M	4.23	4	O	3	0	1	0	0	3	2	0	0	0	1
23.89	59	34.44	35	30	M	4.23	5	O	3	0	0	0	0	2	4	0	0	0	1
23.89	59	34.44	35	30	M	4.23	6	O	3	0	0	0	0	0	0	0	0	0	1
23.89	59	34.44	35	30	M	4.23	7	O	3	0	0	0	0	0	0	0	0	0	1
23.89	59	34.44	35	30	M	4.23	8	O	3	0	0	0	0	0	0	0	0	0	1
23.89	59	34.44	35	31	F	6.45	1	O	3	0	0	0	0	0	1	0	1	0	0
23.89	59	34.44	35	31	F	6.45	2	O	3	0	0	0	0	0	0	0	0	0	0
23.89	59	34.44	35	31	F	6.45	3	O	3	0	2	0	0	0	1	0	0	0	0
23.89	59	34.44	35	31	F	6.45	4	O	3	0	0	0	0	0	0	0	0	0	0
23.89	59	34.44	35	31	F	6.45	5	O	3	0	0	0	0	0	0	0	0	0	0
23.89	59	34.44	35	31	F	6.45	6	O	3	0	0	0	0	0	0	0	0	0	0
23.89	59	34.44	35	31	F	6.45	7	O	3	0	0	0	0	0	0	0	0	0	0
23.89	59	34.44	35	31	F	6.45	8	O	3	0	0	0	0	0	0	0	0	0	0
23.89	59	34.44	35	32	M	6.96	1	O	3	0	0	0	0	3	0	12	0	1	1
23.89	59	34.44	35	32	M	6.96	2	O	3	0	0	0	0	4	0	6	0	1	1
23.89	59	34.44	35	32	M	6.96	3	O	3	0	0	0	0	4	0	23	4	1	1
23.89	59	34.44	35	32	M	6.96	4	O	3	0	0	0	0	5	0	7	0	1	1
23.89	59	34.44	35	32	M	6.96	5	O	3	0	0	0	0	4	0	18	0	1	1
23.89	59	34.44	35	32	M	6.96	6	O	3	0	0	0	0	4	4	20	4	1	1
23.89	59	34.44	35	32	M	6.96	7	O	3	0	0	0	0	4	1	4	1	1	1
23.89	59	34.44	35	32	M	6.96	8	O	3	0	0	0	0	4	3	16	0	1	1
24.06	59	34.11	37	33	F	4.32	1	P	3	0	0	0	0	0	0	0	0	0	0
24.06	59	34.11	37	33	F	4.32	2	P	3	0	0	0	0	0	0	0	0	0	0
24.06	59	34.11	37	33	F	4.32	3	P	3	0	0	0	0	0	0	0	0	0	0
24.06	59	34.11	37	33	F	4.32	4	P	3	0	0	0	0	0	0	0	0	0	0
24.06	59	34.11	37	33	F	4.32	5	P	3	0	1	0	0	0	0	0	0	0	0
24.06	59	34.11	37	33	F	4.32	6	P	3	0	0	0	0	0	0	0	0	0	0
24.06	59	34.11	37	33	F	4.32	7	P	3	0	0	0	0	0	1	0	0	0	0
24.06	59	34.11	37	33	F	4.32	8	P	3	0	0	0	0	0	0	0	0	0	0
24.06	59	34.11	37	34	M	6.68	1	P	3	0	0	0	0	3	4	9	0	1	1
24.06	59	34.11	37	34	M	6.68	2	P	3	0	0	0	0	4	4	7	0	1	1
24.06	59	34.11	37	34	M	6.68	3	P	3	0	0	0	0	3	0	8	4	1	1
24.06	59	34.11	37	34	M	6.68	4	P	3	0	0	0	0	6	4	5	0	1	1
24.06	59	34.11	37	34	M	6.68	5	P	3	0	0	0	0	1	1	0	0	1	1
24.06	59	34.11	37	34	M	6.68	6	P	3	0	0	0	0	3	4	4	4	1	1
24.06	59	34.11	37	34	M	6.68	7	P	3	0	0	0	0	2	1	0	0	1	1
24.06	59	34.11	37	34	M	6.68	8	P	3	0	0	0	0	3	0	0	1	1	1
24.06	59	34.11	37	35	F	6.48	1	P	3	0	0	0	0	1	0	0	0	0	1
24.06	59	34.11	37	35	F	6.48	2	P	3	0	0	0	0	0	0	0	0	0	1
24.06	59	34.11	37	35	F	6.48	3	P	3	0	0	0	0	0	0	0	0	0	1
24.06	59	34.11	37	35	F	6.48	4	P	3	0	0	0	0	0	0	0	0	0	1
24.06	59	34.11	37	35	F	6.48	5	P	3	0	0	0	0	0	0	0	0	0	1
24.06	59	34.11	37	35	F	6.48	6	P	3	0	0	0	0	0	0	0	0	0	1
24.06	59	34.11	37	35	F	6.48	7	P	3	0	0	0	0	0	1	0	0	0	1
24.06	59	34.11	37	35	F	6.48	8	P	3	0	0	0	0	0	0	0	0	0	1
24.06	59	34.11	37	36	M	5.18	1	P	3	0	0	0	0	5	1	8	3	0	0
24.06	59	34.11	37	36	M	5.18	2	P	3	0	0	0	0	0	0	0	0	0	0
24.06	59	34.11	37	36	M	5.18	3	P	3	0	0	0	0	0	0	0	0	0	0
24.06	59	34.11	37	36	M	5.18	4	P	3	0	0	0	0	0	0	0	0	0	0
24.06	59	34.11	37	36	M	5.18	5	P	3	0	0	0	0	0	0	0	0	0	0
24.06	59	34.11	37	36	M	5.18	6	P	3	0	0	0	0	0	0	0	0	0	0
24.06	59	34.11	37	36	M	5.18	7	P	3	0	0	0	0	0	0	0	0	0	0
24.06	59	34.11	37	36	M	5.18	8	P	3	0	0	0	0	0	0	0	0	0	0
24.06	59	34.11	37	37	F	6.28	1	P	3	0	0	0	0	0	0	0	0	0	0
24.06	59	34.11	37	37	F	6.28	2	P	3	0	0	0	0	0	0	0	0	0	0
24.06	59	34.11	37	37	F	6.28	3	P	3	0	0	0	0	0	0	0	0	0	0
24.06	59	34.11	37	37	F	6.28	4	P	3	0	0	0	0	0	4	0	0	0	0
24.06	59	34.11	37	37	F	6.28	5	P	3	0	0	0	0	0	0	0	0	0	0
24.06	59	34.11	37	37	F	6.28	6	P	3	0	0	0	0	0	0	0	0	0	0
24.06	59	34.11	37	37	F	6.28	7	P	3	0	0	0	0	0	0	0	0	0	0
24.06	59	34.11	37	37	F	6.28	8	P	3	0	0	0	0	0	0	0	0	0	0
24.06	59	34.11	37	38	M	7.43	1	P	3	0	0	0	0	0	0	3	4	1	1
24.06	59	34.11	37	38	M	7.43	2	P	3	0	5	0	0	2	0	7	3	1	1
24.06	59	34.11	37	38	M	7.43	3	P	3	0	4	0	0	0	0	3	4	1	1
24.06	59	34.11	37	38	M	7.43	4	P	3	0	0	0	0	1	0	0	0	1	1
24.06	59	34.11	37	38	M	7.43	5	P	3	0	0	0	0	0	0	0	0	1	1
24.06	59	34.11	37	38	M	7.43	6	P	3	0	0	0	0	0	0	0	0	1	1
24.06	59	34.11	37	38	M	7.43	7	P	3	0	0	0	0	0	0	0	1	1	1
24.06	59	34.11	37	38	M	7.43	8	P	3	0	0	0	0	0	0	0	0	1	1
24.06	59	34.11	37	39	F	5.34	1	P	3	0	0	0	0	0	0	0	0	0	0
24.06	59	34.11	37	39	F	5.34	2	P	3	0	0	0	0	0	0	0	0	0	0
24.06	59	34.11	37	39	F	5.34	3	P	3	0	0	0	0	0	0	0	0	0	0
24.06	59	34.11	37	39	F	5.34	4	P	3	0	0	0	0	0	0	0	0	0	0
24.06	59	34.11	37	39	F	5.34	5	P	3	0	0	0	0	0	0	0	0	0	0
24.06	59	34.11	37	39	F	5.34	6	P	3	0	0	0	0	0	0	0	0	0	0
24.06	59	34.11	37	39	F	5.34	7	P	3	0	0	0	0	0	0	0	0	0	0
24.06	59	34.11	37	39	F	5.34	8	P	3	0	0	0	0	0	0	0	0	0	0
24.06	59	34.11	37	40	M	5.93	1	P	3	0	0	0	0	0	1	9	8	1	1
24.06	59	34.11	37	40	M	5.93	2	P	3	0	0	0	0	1	0	3	6	1	1
24.06	59	34.11	37	40	M	5.93	3	P	3	0	1	0	0	0	1	0	4	1	1
24.06	59	34.11	37	40	M	5.93	4	P	3	0	0	0	0	0	0	0	4	1	1
24.06	59	34.11	37	40	M	5.93	5	P	3	0	0	0	0	0	0	0	6	1	1
24.06	59	34.11	37	40	M	5.93	6	P	3	0	0	0	0	0	0	0	0	1	1
24.06	59	34.11	37	40	M	5.93	7	P	3	0	0	0	0	0	0	0	0	1	1
24.06	59	34.11	37	40	M	5.93	8	P	3	0	0	0	0	0	0	0	0	1	1
24.78	57	30.06	47	41	M	4.48	1	O	3	0	0	0	0	3	4	7	0	1	0
24.78	57	30.06	47	41	M	4.48	2	O	3	0	0	0	0	1	0	6	8	1	0
24.78	57	30.06	47	41	M	4.48	3	O	3	0	0	0	0	3	0	3	0	1	0
24.78	57	30.06	47	41	M	4.48	4	O	3	0	0	0	0	2	0	2	8	1	0
24.78	57	30.06	47	41	M	4.48	5	O	3	0	0	0	0	3	0	7	7	1	0
24.78	57	30.06	47	41	M	4.48	6	O	3	0	0	0	0	3	0	4	0	1	0
24.78	57	30.06	47	41	M	4.48	7	O	3	0	0	0	0	2	0	1	0	1	0
24.78	57	30.06	47	41	M	4.48	8	O	3	0	0	0	0	0	0	0	0	1	0
24.78	57	30.06	47	42	F	5.87	1	O	6	0	0	0	0	2	5	0	0	0	1
24.78	57	30.06	47	42	F	5.87	2	O	6	0	0	0	0	0	0	0	0	0	1
24.78	57	30.06	47	42	F	5.87	3	O	6	0	0	0	0	0	0	0	0	0	1
24.78	57	30.06	47	42	F	5.87	4	O	6	0	0	0	0	0	0	0	0	0	1
24.78	57	30.06	47	42	F	5.87	5	O	6	0	0	0	0	0	0	0	0	0	1
24.78	57	30.06	47	42	F	5.87	6	O	6	0	0	0	0	0	0	0	0	0	1
24.78	57	30.06	47	42	F	5.87	7	O	6	0	0	0	0	0	0	0	0	0	1
24.78	57	30.06	47	42	F	5.87	8	O	6	0	0	0	0	0	0	0	0	0	1
24.78	57	30.06	47	43	M	3.65	1	P	6	0	4	0	0	3	0	3	4	1	1
24.78	57	30.06	47	43	M	3.65	2	P	6	0	0	0	0	0	0	0	0	1	1
24.78	57	30.06	47	43	M	3.65	3	P	6	0	2	0	0	2	2	0	0	1	1
24.78	57	30.06	47	43	M	3.65	4	P	6	0	1	0	0	2	3	1	0	1	1
24.78	57	30.06	47	43	M	3.65	5	P	6	0	0	0	0	3	2	1	2	1	1
24.78	57	30.06	47	43	M	3.65	6	P	6	0	0	0	0	0	0	0	0	1	1
24.78	57	30.06	47	43	M	3.65	7	P	6	0	4	0	0	0	0	0	0	1	1
24.78	57	30.06	47	43	M	3.65	8	P	6	0	0	0	0	0	0	0	0	1	1
24.78	57	30.06	47	44	F	6.16	1	O	6	0	0	0	0	0	0	0	1	0	0
24.78	57	30.06	47	44	F	6.16	2	O	6	0	0	0	0	0	0	0	0	0	0
24.78	57	30.06	47	44	F	6.16	3	O	6	0	0	0	0	0	0	0	0	0	0
24.78	57	30.06	47	44	F	6.16	4	O	6	0	0	0	0	0	0	0	0	0	0
24.78	57	30.06	47	44	F	6.16	5	O	6	0	0	0	0	0	0	0	0	0	0
24.78	57	30.06	47	44	F	6.16	6	O	6	0	0	0	0	0	0	0	0	0	0
24.78	57	30.06	47	44	F	6.16	7	O	6	0	0	0	0	0	0	0	0	0	0
24.78	57	30.06	47	44	F	6.16	8	O	6	0	0	0	0	0	0	0	0	0	0
24.78	57	30.06	47	45	M	4.91	1	O	6	0	0	0	0	2	0	4	4	0	1
24.78	57	30.06	47	45	M	4.91	2	O	6	0	0	0	0	0	0	0	0	0	1
24.78	57	30.06	47	45	M	4.91	3	O	6	0	0	0	0	2	0	0	0	0	1
24.78	57	30.06	47	45	M	4.91	4	O	6	0	0	0	0	1	2	3	3	0	1
24.78	57	30.06	47	45	M	4.91	5	O	6	0	0	0	0	0	0	0	0	0	1
24.78	57	30.06	47	45	M	4.91	6	O	6	0	0	0	0	0	0	0	0	0	1
24.78	57	30.06	47	45	M	4.91	7	O	6	0	0	0	0	0	0	0	4	0	1
24.78	57	30.06	47	45	M	4.91	8	O	6	0	0	0	0	0	0	0	0	0	1
24.78	57	30.06	47	46	F	6.41	1	O	6	0	0	0	0	0	0	0	4	1	0
24.78	57	30.06	47	46	F	6.41	2	O	6	0	0	0	0	0	0	0	1	1	0
24.78	57	30.06	47	46	F	6.41	3	O	6	0	6	0	0	0	0	0	0	1	0
24.78	57	30.06	47	46	F	6.41	4	O	6	0	0	0	0	0	0	0	0	1	0
24.78	57	30.06	47	46	F	6.41	5	O	6	0	0	0	0	0	0	0	0	1	0
24.78	57	30.06	47	46	F	6.41	6	O	6	0	3	0	0	0	0	0	0	1	0
24.78	57	30.06	47	46	F	6.41	7	O	6	0	0	0	0	0	0	0	0	1	0
24.78	57	30.06	47	46	F	6.41	8	O	6	0	0	0	0	0	0	0	2	1	0
24.78	57	30.06	47	47	M	4.75	1	O	6	0	0	0	0	0	0	0	0	0	1
24.78	57	30.06	47	47	M	4.75	2	O	6	0	2	0	0	0	0	0	2	0	1
24.78	57	30.06	47	47	M	4.75	3	O	6	0	0	0	0	0	0	0	0	0	1
24.78	57	30.06	47	47	M	4.75	4	O	6	0	0	0	0	0	0	0	0	0	1
24.78	57	30.06	47	47	M	4.75	5	O	6	0	0	0	0	0	0	0	0	0	1
24.78	57	30.06	47	47	M	4.75	6	O	6	0	0	0	0	0	0	0	0	0	1
24.78	57	30.06	47	47	M	4.75	7	O	6	0	0	0	0	0	0	0	0	0	1
24.78	57	30.06	47	47	M	4.75	8	O	6	0	0	0	0	0	0	0	0	0	1
24.78	57	30.06	47	48	F	4.65	1	O	6	0	0	0	0	0	0	0	0	1	0
24.78	57	30.06	47	48	F	4.65	2	O	6	0	0	0	0	0	0	0	0	1	0
24.78	57	30.06	47	48	F	4.65	3	O	6	0	0	0	0	0	0	0	0	1	0
24.78	57	30.06	47	48	F	4.65	4	O	6	0	0	0	0	3	0	0	0	1	0
24.78	57	30.06	47	48	F	4.65	5	O	6	0	0	0	0	0	0	0	0	1	0
24.78	57	30.06	47	48	F	4.65	6	O	6	0	0	0	0	0	0	0	0	1	0
24.78	57	30.06	47	48	F	4.65	7	O	6	0	0	0	0	0	0	0	0	1	0
24.78	57	30.06	47	48	F	4.65	8	O	6	0	0	0	0	0	0	0	0	1	0
24.78	55	29.78	47	49	F	6.25	1	P	6	0	0	0	0	2	4	0	0	1	1
24.78	55	29.78	47	49	F	6.25	2	P	6	0	0	0	0	2	2	0	0	1	1
24.78	55	29.78	47	49	F	6.25	3	P	6	0	0	0	0	0	0	0	0	1	1
24.78	55	29.78	47	49	F	6.25	4	P	6	0	0	0	0	1	3	0	0	1	1
24.78	55	29.78	47	49	F	6.25	5	P	6	0	0	0	0	0	2	0	0	1	1
24.78	55	29.78	47	49	F	6.25	6	P	6	0	0	0	0	0	0	0	0	1	1
24.78	55	29.78	47	49	F	6.25	7	P	6	0	0	0	0	0	0	0	0	1	1
24.78	55	29.78	47	49	F	6.25	8	P	6	0	0	0	0	2	2	0	0	1	1
24.78	55	29.78	47	50	M	4.09	1	P	6	0	0	0	0	3	2	0	0	1	1
24.78	55	29.78	47	50	M	4.09	2	P	6	0	0	0	0	4	1	1	0	1	1
24.78	55	29.78	47	50	M	4.09	3	P	6	0	0	0	0	3	0	0	0	1	1
24.78	55	29.78	47	50	M	4.09	4	P	6	0	0	0	0	3	0	0	0	1	1
24.78	55	29.78	47	50	M	4.09	5	P	6	0	0	0	0	2	0	0	0	1	1
24.78	55	29.78	47	50	M	4.09	6	P	6	0	0	0	0	0	0	0	0	1	1
24.78	55	29.78	47	50	M	4.09	7	P	6	0	0	0	0	1	0	0	1	1	1
24.78	55	29.78	47	50	M	4.09	8	P	6	0	0	0	0	1	0	0	0	1	1
24.78	55	29.78	47	51	F	5.47	1	P	6	0	0	0	0	0	0	0	0	1	1
24.78	55	29.78	47	51	F	5.47	2	P	6	0	0	0	0	0	1	0	0	1	1
24.78	55	29.78	47	51	F	5.47	3	P	6	0	0	0	0	0	3	0	0	1	1
24.78	55	29.78	47	51	F	5.47	4	P	6	0	0	0	0	0	0	0	0	1	1
24.78	55	29.78	47	51	F	5.47	5	P	6	0	0	0	0	0	0	0	0	1	1
24.78	55	29.78	47	51	F	5.47	6	P	6	0	0	0	0	0	0	0	0	1	1
24.78	55	29.78	47	51	F	5.47	7	P	6	0	0	0	0	0	0	0	0	1	1
24.78	55	29.78	47	51	F	5.47	8	P	6	0	0	0	0	0	0	0	0	1	1
24.78	55	29.78	47	52	M	4.21	1	P	6	0	0	0	0	1	4	1	0	1	0
24.78	55	29.78	47	52	M	4.21	2	P	6	0	0	0	0	0	0	0	1	1	0
24.78	55	29.78	47	52	M	4.21	3	P	6	0	0	0	0	0	0	0	0	1	0
24.78	55	29.78	47	52	M	4.21	4	P	6	0	0	0	0	0	0	0	1	1	0
24.78	55	29.78	47	52	M	4.21	5	P	6	0	0	0	0	0	0	0	1	1	0
24.78	55	29.78	47	52	M	4.21	6	P	6	0	0	0	0	0	0	0	0	1	0
24.78	55	29.78	47	52	M	4.21	7	P	6	0	0	0	0	0	0	1	4	1	0
24.78	55	29.78	47	52	M	4.21	8	P	6	0	0	0	0	0	0	0	0	1	0
24.78	55	29.78	47	53	F	5.27	1	P	6	0	0	0	0	6	0	3	0	1	1
24.78	55	29.78	47	53	F	5.27	2	P	6	0	0	0	0	3	0	0	0	1	1
24.78	55	29.78	47	53	F	5.27	3	P	6	0	0	0	0	0	0	0	0	1	1
24.78	55	29.78	47	53	F	5.27	4	P	6	0	0	0	0	3	0	0	0	1	1
24.78	55	29.78	47	53	F	5.27	5	P	6	0	0	0	0	0	0	0	0	1	1
24.78	55	29.78	47	53	F	5.27	6	P	6	0	0	0	0	0	0	0	0	1	1
24.78	55	29.78	47	53	F	5.27	7	P	6	0	0	0	0	0	0	0	0	1	1
24.78	55	29.78	47	53	F	5.27	8	P	6	0	0	0	0	0	0	0	0	1	1
24.78	55	29.78	47	54	M	4.42	1	P	6	0	0	0	0	3	4	7	4	1	0
24.78	55	29.78	47	54	M	4.42	2	P	6	0	0	0	0	0	1	0	3	1	0
24.78	55	29.78	47	54	M	4.42	3	P	6	0	0	0	0	3	2	0	2	1	0
24.78	55	29.78	47	54	M	4.42	4	P	6	0	0	0	0	0	0	0	2	1	0
24.78	55	29.78	47	54	M	4.42	5	P	6	0	0	0	0	0	0	0	1	1	0
24.78	55	29.78	47	54	M	4.42	6	P	6	0	0	0	0	0	0	0	1	1	0
24.78	55	29.78	47	54	M	4.42	7	P	6	0	0	0	0	0	0	0	0	1	0
24.78	55	29.78	47	54	M	4.42	8	P	6	0	0	0	0	0	0	0	0	1	0
24.78	55	29.78	47	55	F	4.23	1	P	6	0	0	0	0	0	0	0	0	0	0
24.78	55	29.78	47	55	F	4.23	2	P	6	0	0	0	0	0	4	0	0	0	0
24.78	55	29.78	47	55	F	4.23	3	P	6	0	0	0	0	0	0	0	1	0	0
24.78	55	29.78	47	55	F	4.23	4	P	6	0	0	0	0	0	2	0	2	0	0
24.78	55	29.78	47	55	F	4.23	5	P	6	0	0	0	0	0	1	0	0	0	0
24.78	55	29.78	47	55	F	4.23	6	P	6	0	0	0	0	0	0	0	0	0	0
24.78	55	29.78	47	55	F	4.23	7	P	6	0	0	0	0	0	0	0	0	0	0
24.78	55	29.78	47	55	F	4.23	8	P	6	0	0	0	0	0	0	0	0	0	0
24.78	55	29.78	47	56	M	4.67	1	P	6	0	0	0	0	4	0	7	8	1	1
24.78	55	29.78	47	56	M	4.67	2	P	6	0	0	0	0	3	4	12	4	1	1
24.78	55	29.78	47	56	M	4.67	3	P	6	0	0	0	0	2	0	0	0	1	1
24.78	55	29.78	47	56	M	4.67	4	P	6	0	0	0	0	3	4	3	0	1	1
24.78	55	29.78	47	56	M	4.67	5	P	6	0	0	0	0	0	0	1	0	1	1
24.78	55	29.78	47	56	M	4.67	6	P	6	0	0	0	0	0	0	1	0	1	1
24.78	55	29.78	47	56	M	4.67	7	P	6	0	0	0	0	0	0	0	0	1	1
24.78	55	29.78	47	56	M	4.67	8	P	6	0	0	0	0	0	0	0	0	1	1
24.72	57	33	35	57	M	4.63	1	O	6	0	0	0	0	1	0	0	4	1	1
24.72	57	33	35	57	M	4.63	2	O	6	0	0	0	0	3	3	0	5	1	1
24.72	57	33	35	57	M	4.63	3	O	6	0	0	0	0	2	4	2	0	1	1
24.72	57	33	35	57	M	4.63	4	O	6	0	0	0	0	0	0	0	1	1	1
24.72	57	33	35	57	M	4.63	5	O	6	0	0	0	0	1	2	0	0	1	1
24.72	57	33	35	57	M	4.63	6	O	6	0	0	0	0	1	0	0	1	1	1
24.72	57	33	35	57	M	4.63	7	O	6	0	3	0	0	0	0	0	3	1	1
24.72	57	33	35	57	M	4.63	8	O	6	0	1	0	0	0	0	0	3	1	1
24.72	57	33	35	58	F	4.06	1	O	6	0	0	0	0	2	3	0	0	1	1
24.72	57	33	35	58	F	4.06	2	O	6	0	0	0	0	2	4	0	0	1	1
24.72	57	33	35	58	F	4.06	3	O	6	0	0	0	0	2	4	0	0	1	1
24.72	57	33	35	58	F	4.06	4	O	6	0	0	0	0	0	0	0	0	1	1
24.72	57	33	35	58	F	4.06	5	O	6	0	0	0	0	2	0	0	0	1	1
24.72	57	33	35	58	F	4.06	6	O	6	0	0	0	0	3	0	0	0	1	1
24.72	57	33	35	58	F	4.06	7	O	6	0	0	0	0	0	0	0	0	1	1
24.72	57	33	35	58	F	4.06	8	O	6	0	0	0	0	0	0	0	0	1	1
24.72	57	33	35	59	M	4.27	1	O	6	0	0	0	0	4	0	1	1	0	0
24.72	57	33	35	59	M	4.27	2	O	6	0	0	0	0	3	0	0	0	0	0
24.72	57	33	35	59	M	4.27	3	O	6	0	0	0	0	3	0	0	0	0	0
24.72	57	33	35	59	M	4.27	4	O	6	0	0	0	0	0	0	0	0	0	0
24.72	57	33	35	59	M	4.27	5	O	6	0	0	0	0	0	0	0	0	0	0
24.72	57	33	35	59	M	4.27	6	O	6	0	0	0	0	0	0	0	0	0	0
24.72	57	33	35	59	M	4.27	7	O	6	0	0	0	0	0	0	0	0	0	0
24.72	57	33	35	59	M	4.27	8	O	6	0	0	0	0	0	0	0	0	0	0
24.72	57	33	35	60	F	4.54	1	O	6	0	0	0	0	2	0	2	0	1	1
24.72	57	33	35	60	F	4.54	2	O	6	0	0	0	0	4	4	0	0	1	1
24.72	57	33	35	60	F	4.54	3	O	6	0	0	0	0	0	0	0	0	1	1
24.72	57	33	35	60	F	4.54	4	O	6	0	0	0	0	1	0	0	0	1	1
24.72	57	33	35	60	F	4.54	5	O	6	0	0	0	0	0	0	0	0	1	1
24.72	57	33	35	60	F	4.54	6	O	6	0	0	0	0	0	0	0	0	1	1
24.72	57	33	35	60	F	4.54	7	O	6	0	0	0	0	0	0	0	0	1	1
24.72	57	33	35	60	F	4.54	8	O	6	0	0	0	0	0	0	0	0	1	1
24.72	57	33	35	61	M	4.3	1	O	6	0	0	0	0	4	4	11	8	1	0
24.72	57	33	35	61	M	4.3	2	O	6	0	0	0	0	5	4	7	6	1	0
24.72	57	33	35	61	M	4.3	3	O	6	0	0	0	0	3	0	7	0	1	0
24.72	57	33	35	61	M	4.3	4	O	6	0	0	0	0	0	0	0	0	1	0
24.72	57	33	35	61	M	4.3	5	O	6	0	0	0	0	0	0	0	0	1	0
24.72	57	33	35	61	M	4.3	6	O	6	0	0	0	0	0	0	0	0	1	0
24.72	57	33	35	61	M	4.3	7	O	6	0	0	0	0	0	0	0	0	1	0
24.72	57	33	35	61	M	4.3	8	O	6	0	0	0	0	0	0	0	0	1	0
24.72	57	33	35	62	F	3.69	1	O	6	0	0	0	0	3	3	4	1	0	0
24.72	57	33	35	62	F	3.69	2	O	6	0	0	0	0	4	3	0	0	0	0
24.72	57	33	35	62	F	3.69	3	O	6	0	3	0	0	3	0	0	0	0	0
24.72	57	33	35	62	F	3.69	4	O	6	0	0	0	0	0	0	0	1	0	0
24.72	57	33	35	62	F	3.69	5	O	6	0	0	0	0	0	0	0	0	0	0
24.72	57	33	35	62	F	3.69	6	O	6	0	0	0	0	1	4	0	0	0	0
24.72	57	33	35	62	F	3.69	7	O	6	0	0	0	0	1	4	0	0	0	0
24.72	57	33	35	62	F	3.69	8	O	6	0	0	0	0	0	0	0	0	0	0
24.72	57	33	35	63	M	3.97	1	O	6	0	1	0	0	4	4	0	0	0	1
24.72	57	33	35	63	M	3.97	2	O	6	0	0	0	0	4	1	3	3	0	1
24.72	57	33	35	63	M	3.97	3	O	6	0	1	0	0	1	1	0	2	0	1
24.72	57	33	35	63	M	3.97	4	O	6	0	0	0	0	0	0	0	0	0	1
24.72	57	33	35	63	M	3.97	5	O	6	0	0	0	0	0	0	0	0	0	1
24.72	57	33	35	63	M	3.97	6	O	6	0	0	0	0	0	0	0	0	0	1
24.72	57	33	35	63	M	3.97	7	O	6	0	0	0	0	0	0	0	0	0	1
24.72	57	33	35	63	M	3.97	8	O	6	0	0	0	0	0	0	0	0	0	1
24.72	57	33	35	64	F	5.6	1	O	6	0	0	0	0	0	3	0	1	0	0
24.72	57	33	35	64	F	5.6	2	O	6	0	0	0	0	0	0	0	0	0	0
24.72	57	33	35	64	F	5.6	3	O	6	0	0	0	0	0	0	0	0	0	0
24.72	57	33	35	64	F	5.6	4	O	6	0	0	0	0	0	0	0	0	0	0
24.72	57	33	35	64	F	5.6	5	O	6	0	0	0	0	0	0	0	0	0	0
24.72	57	33	35	64	F	5.6	6	O	6	0	0	0	0	0	0	0	0	0	0
24.72	57	33	35	64	F	5.6	7	O	6	0	0	0	0	2	2	0	0	0	0
24.72	57	33	35	64	F	5.6	8	O	6	0	0	0	0	0	0	0	0	0	0
24.17	57	33.06	34	65	M	4.77	1	P	6	0	1	0	0	3	0	2	3	1	1
24.17	57	33.06	34	65	M	4.77	2	P	6	0	0	0	0	2	1	0	0	1	1
24.17	57	33.06	34	65	M	4.77	3	P	6	0	0	0	0	0	0	0	0	1	1
24.17	57	33.06	34	65	M	4.77	4	P	6	0	0	0	0	2	0	0	1	1	1
24.17	57	33.06	34	65	M	4.77	5	P	6	0	0	0	0	0	0	0	0	1	1
24.17	57	33.06	34	65	M	4.77	6	P	6	0	0	0	0	0	0	0	0	1	1
24.17	57	33.06	34	65	M	4.77	7	P	6	0	0	0	0	1	0	0	0	1	1
24.17	57	33.06	34	65	M	4.77	8	P	6	0	0	0	0	0	0	0	0	1	1
24.17	57	33.06	34	66	F	8	1	P	6	0	0	0	0	0	0	0	0	1	0
24.17	57	33.06	34	66	F	8	2	P	6	0	0	0	0	0	0	0	0	1	0
24.17	57	33.06	34	66	F	8	3	P	6	0	0	0	0	0	0	0	0	1	0
24.17	57	33.06	34	66	F	8	4	P	6	0	0	0	0	0	0	0	0	1	0
24.17	57	33.06	34	66	F	8	5	P	6	0	0	0	0	0	0	0	0	1	0
24.17	57	33.06	34	66	F	8	6	P	6	0	0	0	0	0	0	0	0	1	0
24.17	57	33.06	34	66	F	8	7	P	6	0	0	0	0	0	0	0	2	1	0
24.17	57	33.06	34	66	F	8	8	P	6	0	0	0	0	0	0	0	0	1	0
24.17	57	33.06	34	67	M	7.89	1	P	6	0	4	0	0	0	2	0	2	1	0
24.17	57	33.06	34	67	M	7.89	2	P	6	0	0	0	0	3	0	6	4	1	0
24.17	57	33.06	34	67	M	7.89	3	P	6	0	1	0	0	0	0	0	1	1	0
24.17	57	33.06	34	67	M	7.89	4	P	6	0	0	0	0	0	0	0	0	1	0
24.17	57	33.06	34	67	M	7.89	5	P	6	0	0	0	0	0	0	0	0	1	0
24.17	57	33.06	34	67	M	7.89	6	P	6	0	0	0	0	0	0	0	0	1	0
24.17	57	33.06	34	67	M	7.89	7	P	6	0	0	0	0	0	0	0	0	1	0
24.17	57	33.06	34	67	M	7.89	8	P	6	0	0	0	0	0	0	0	0	1	0
24.17	57	33.06	34	68	M	2.79	1	P	6	0	0	0	0	3	4	10	0	1	1
24.17	57	33.06	34	68	M	2.79	2	P	6	0	0	0	0	3	0	4	0	1	1
24.17	57	33.06	34	68	M	2.79	3	P	6	0	0	0	0	4	0	4	0	1	1
24.17	57	33.06	34	68	M	2.79	4	P	6	0	0	0	0	2	0	4	0	1	1
24.17	57	33.06	34	68	M	2.79	5	P	6	0	0	0	0	4	0	7	4	1	1
24.17	57	33.06	34	68	M	2.79	6	P	6	0	0	0	0	4	1	3	0	1	1
24.17	57	33.06	34	68	M	2.79	7	P	6	0	0	0	0	4	0	1	0	1	1
24.17	57	33.06	34	68	M	2.79	8	P	6	0	0	0	0	3	0	4	0	1	1
24.17	57	33.06	34	69	F	8.63	1	P	6	0	0	0	0	0	0	0	0	1	0
24.17	57	33.06	34	69	F	8.63	2	P	6	0	0	0	0	0	0	0	0	1	0
24.17	57	33.06	34	69	F	8.63	3	P	6	0	0	0	0	0	0	0	0	1	0
24.17	57	33.06	34	69	F	8.63	4	P	6	0	0	0	0	0	0	0	0	1	0
24.17	57	33.06	34	69	F	8.63	5	P	6	0	0	0	0	0	0	0	0	1	0
24.17	57	33.06	34	69	F	8.63	6	P	6	0	0	0	0	0	0	0	0	1	0
24.17	57	33.06	34	69	F	8.63	7	P	6	0	0	0	0	0	0	0	0	1	0
24.17	57	33.06	34	69	F	8.63	8	P	6	0	0	0	0	0	0	0	0	1	0
24.17	57	33.06	34	70	F	10.7	1	P	6	0	0	0	0	2	0	0	0	1	1
24.17	57	33.06	34	70	F	10.7	2	P	6	0	0	0	0	1	0	0	0	1	1
24.17	57	33.06	34	70	F	10.7	3	P	6	0	0	0	0	0	0	0	0	1	1
24.17	57	33.06	34	70	F	10.7	4	P	6	0	0	0	0	0	0	0	0	1	1
24.17	57	33.06	34	70	F	10.7	5	P	6	0	0	0	0	0	0	0	0	1	1
24.17	57	33.06	34	70	F	10.7	6	P	6	0	0	0	0	0	0	0	0	1	1
24.17	57	33.06	34	70	F	10.7	7	P	6	0	0	0	0	0	0	0	0	1	1
24.17	57	33.06	34	70	F	10.7	8	P	6	0	0	0	0	0	0	0	0	1	1
24.17	57	33.06	34	71	M	5.62	1	P	6	0	0	0	0	3	1	9	0	1	1
24.17	57	33.06	34	71	M	5.62	2	P	6	0	0	0	0	4	1	13	0	1	1
24.17	57	33.06	34	71	M	5.62	3	P	6	0	0	0	0	3	0	0	0	1	1
24.17	57	33.06	34	71	M	5.62	4	P	6	0	0	0	0	3	2	3	0	1	1
24.17	57	33.06	34	71	M	5.62	5	P	6	0	0	0	0	2	1	0	0	1	1
24.17	57	33.06	34	71	M	5.62	6	P	6	0	0	0	0	2	0	0	0	1	1
24.17	57	33.06	34	71	M	5.62	7	P	6	0	0	0	0	0	0	0	0	1	1
24.17	57	33.06	34	71	M	5.62	8	P	6	0	0	0	0	2	1	0	0	1	1
24.17	57	33.06	34	72	F	6.73	1	P	6	0	0	0	0	3	4	13	0	1	0
24.17	57	33.06	34	72	F	6.73	2	P	6	0	0	0	0	3	0	6	1	1	0
24.17	57	33.06	34	72	F	6.73	3	P	6	0	0	0	0	4	0	9	4	1	0
24.17	57	33.06	34	72	F	6.73	4	P	6	0	0	0	0	2	0	4	0	1	0
24.17	57	33.06	34	72	F	6.73	5	P	6	0	0	2	1	4	1	2	2	1	0
24.17	57	33.06	34	72	F	6.73	6	P	6	0	0	0	0	3	1	0	0	1	0
24.17	57	33.06	34	72	F	6.73	7	P	6	0	0	0	0	4	0	0	0	1	0
24.17	57	33.06	34	72	F	6.73	8	P	6	0	0	0	0	2	0	0	0	1	0
24.33	58	31.61	37	73	F	5	1	O	6	0	0	0	0	0	4	0	0	1	0
24.33	58	31.61	37	73	F	5	2	O	6	0	0	0	0	0	0	0	0	1	0
24.33	58	31.61	37	73	F	5	3	O	6	0	0	0	0	0	0	0	0	1	0
24.33	58	31.61	37	73	F	5	4	O	6	0	0	0	0	0	0	0	0	1	0
24.33	58	31.61	37	73	F	5	5	O	6	0	0	0	0	0	0	0	0	1	0
24.33	58	31.61	37	73	F	5	6	O	6	0	0	0	0	0	0	0	0	1	0
24.33	58	31.61	37	73	F	5	7	O	6	0	0	0	0	0	0	0	0	1	0
24.33	58	31.61	37	73	F	5	8	O	6	0	0	0	0	0	0	0	0	1	0
24.33	58	31.61	37	74	M	5.31	1	O	6	0	0	0	0	3	0	4	4	0	1
24.33	58	31.61	37	74	M	5.31	2	O	6	0	0	0	0	3	4	1	0	0	1
24.33	58	31.61	37	74	M	5.31	3	O	6	0	0	0	0	4	4	1	0	0	1
24.33	58	31.61	37	74	M	5.31	4	O	6	0	0	0	0	1	0	0	1	0	1
24.33	58	31.61	37	74	M	5.31	5	O	6	0	0	0	0	2	0	0	0	0	1
24.33	58	31.61	37	74	M	5.31	6	O	6	0	0	0	0	0	0	0	0	0	1
24.33	58	31.61	37	74	M	5.31	7	O	6	0	0	0	0	0	0	0	0	0	1
24.33	58	31.61	37	74	M	5.31	8	O	6	0	0	0	0	0	0	0	0	0	1
24.33	58	31.61	37	75	F	9.83	1	O	6	0	0	0	0	0	0	0	0	1	1
24.33	58	31.61	37	75	F	9.83	2	O	6	0	0	0	0	0	0	0	0	1	1
24.33	58	31.61	37	75	F	9.83	3	O	6	0	2	0	0	2	2	0	0	1	1
24.33	58	31.61	37	75	F	9.83	4	O	6	0	0	0	0	0	0	0	0	1	1
24.33	58	31.61	37	75	F	9.83	5	O	6	0	0	0	0	0	0	0	0	1	1
24.33	58	31.61	37	75	F	9.83	6	O	6	0	0	0	0	1	2	1	2	1	1
24.33	58	31.61	37	75	F	9.83	7	O	6	0	0	0	0	1	0	0	0	1	1
24.33	58	31.61	37	75	F	9.83	8	O	6	0	0	0	0	0	0	0	0	1	1
24.33	58	31.61	37	76	M	3.39	1	O	6	0	0	0	0	2	4	0	0	0	1
24.33	58	31.61	37	76	M	3.39	2	O	6	0	0	0	0	1	0	0	0	0	1
24.33	58	31.61	37	76	M	3.39	3	O	6	0	0	0	0	3	4	0	0	0	1
24.33	58	31.61	37	76	M	3.39	4	O	6	0	0	0	0	1	0	0	0	0	1
24.33	58	31.61	37	76	M	3.39	5	O	6	0	0	0	0	2	0	0	0	0	1
24.33	58	31.61	37	76	M	3.39	6	O	6	0	0	0	0	2	4	0	0	0	1
24.33	58	31.61	37	76	M	3.39	7	O	6	0	0	0	0	2	0	0	0	0	1
24.33	58	31.61	37	76	M	3.39	8	O	6	0	0	0	0	0	0	0	0	0	1
24.33	58	31.61	37	77	F	9.53	1	O	6	0	0	0	0	5	0	3	0	0	0
24.33	58	31.61	37	77	F	9.53	2	O	6	0	0	0	0	3	0	0	0	0	0
24.33	58	31.61	37	77	F	9.53	3	O	6	0	0	0	0	0	0	0	1	0	0
24.33	58	31.61	37	77	F	9.53	4	O	6	0	0	0	0	0	0	0	0	0	0
24.33	58	31.61	37	77	F	9.53	5	O	6	0	0	0	0	0	0	0	0	0	0
24.33	58	31.61	37	77	F	9.53	6	O	6	0	0	0	0	0	0	0	0	0	0
24.33	58	31.61	37	77	F	9.53	7	O	6	0	0	0	0	0	0	0	0	0	0
24.33	58	31.61	37	77	F	9.53	8	O	6	0	0	0	0	0	0	0	0	0	0
24.33	58	31.61	37	78	M	3.43	1	O	6	0	0	0	0	3	0	17	0	1	1
24.33	58	31.61	37	78	M	3.43	2	O	6	0	0	0	0	6	0	8	0	1	1
24.33	58	31.61	37	78	M	3.43	3	O	6	0	0	0	0	4	4	14	4	1	1
24.33	58	31.61	37	78	M	3.43	4	O	6	0	0	0	0	4	3	16	1	1	1
24.33	58	31.61	37	78	M	3.43	5	O	6	0	0	0	0	3	4	17	4	1	1
24.33	58	31.61	37	78	M	3.43	6	O	6	0	0	0	0	4	1	14	3	1	1
24.33	58	31.61	37	78	M	3.43	7	O	6	0	0	0	0	4	0	5	0	1	1
24.33	58	31.61	37	78	M	3.43	8	O	6	0	0	0	0	4	1	5	0	1	1
24.33	58	31.61	37	79	F	4.34	1	O	6	0	0	0	0	2	0	0	0	1	1
24.33	58	31.61	37	79	F	4.34	2	O	6	0	0	0	0	0	2	0	0	1	1
24.33	58	31.61	37	79	F	4.34	3	O	6	0	0	0	0	3	1	0	0	1	1
24.33	58	31.61	37	79	F	4.34	4	O	6	0	0	0	0	0	0	0	0	1	1
24.33	58	31.61	37	79	F	4.34	5	O	6	0	0	0	0	1	0	0	0	1	1
24.33	58	31.61	37	79	F	4.34	6	O	6	0	0	0	0	0	0	0	0	1	1
24.33	58	31.61	37	79	F	4.34	7	O	6	0	0	0	0	0	0	0	0	1	1
24.33	58	31.61	37	79	F	4.34	8	O	6	0	0	0	0	0	0	0	0	1	1
24.33	58	31.61	37	80	M	5.55	1	O	6	0	0	0	0	4	0	10	4	1	1
24.33	58	31.61	37	80	M	5.55	2	O	6	0	0	0	0	4	0	18	4	1	1
24.33	58	31.61	37	80	M	5.55	3	O	6	0	0	0	0	6	0	10	0	1	1
24.33	58	31.61	37	80	M	5.55	4	O	6	0	0	0	0	4	0	11	0	1	1
24.33	58	31.61	37	80	M	5.55	5	O	6	0	0	0	0	2	2	9	2	1	1
24.33	58	31.61	37	80	M	5.55	6	O	6	0	0	0	0	4	0	2	0	1	1
24.33	58	31.61	37	80	M	5.55	7	O	6	0	0	0	0	4	0	2	1	1	1
24.33	58	31.61	37	80	M	5.55	8	O	6	0	0	0	0	3	0	0	0	1	1
