# Supplementary material for: Habituation but not classical conditioning of the disturbance hiss of the hissing cockroach (Gromphadorhina portentosa)
Source: PeerJ. 2025 Aug 6;13:e19805. doi: 10.7717/peerj.19805 (PMC12335240; doi:10.7717/peerj.19805)
Supplement: Supplemental Information 3 [file peerj-13-19805-s003.csv]

ColonyTemp (˚C)	ColonyHumidity (RH)	ApparatusTemp (˚C)	ApparatusHumidity (RH)	Roach	Sex	Weight (g)	CSOdor	CSDuration (s)	Area1Odor	Area5Odor	Area1 Duration(s)	Area2 Duration(s)	Area3 Duration(s)	Area4 Duration(s)	Area5 Duration(s)	CollectionHiss	RecollectionHiss		Key
23.89	58	27.06	51	1	M	5.79	P	3	O	P	300	0	0	0	0	0	1		CollectionHiss and RecollectionHiss are binary variables that report the presence of hissing during collection and recollection.
23.89	58	27.06	51	2	M	3.9	P	3	O	P	258	10	8	9	15	0	0		Sex is reported as F = female and M = male.
23.89	58	27.06	51	3	F	9.14	P	3	P	O	300	0	0	0	0	0	0		CS odor, Area1 Odor and Area5 odor are reported as P = peppermit and O = orange.
23.89	58	27.06	51	4	M	7.56	P	3	P	O	0	0	0	0	300	1	1		Area 1-5 are the five 4.7cm divisions of the 23.5cm runway apparatus. These variables report the duration the subject spent in each of these areas, with the extreme locations (Area1 and Area5) containing a drop of odor extract.
23.89	58	27.06	51	5	M	4.05	P	3	P	O	0	0	0	0	300	0	1
23.89	58	27.06	51	6	F	6.64	P	3	P	O	35	14	197	25	29	1	1
23.89	58	27.06	51	7	F	6.18	P	3	O	P	300	0	0	0	0	1	1
23.89	58	27.06	51	8	M	5.16	P	3	O	P	0	0	0	0	300	1	1
24.06	57	29.11	48	9	F	5.15	O	3	O	P	300	0	0	0	0	1	1
24.06	57	29.11	48	10	F	6.83	O	3	O	P	291	9	0	0	0	1	0
24.06	57	29.11	48	11	M	6.37	O	3	O	P	0	0	0	0	300	1	0
24.06	57	29.11	48	12	F	7.07	O	3	O	P	0	0	0	300	0	1	1
24.06	57	29.11	48	13	F	5.91	O	3	P	O	300	0	0	0	0	0	1
24.06	57	29.11	48	14	M	5.28	O	3	P	O	133	167	0	0	0	1	1
24.06	57	29.11	48	15	M	5.87	O	3	P	O	0	0	0	279	21	1	1
24.06	57	29.11	48	16	M	5.74	O	3	P	O	0	0	0	155	145	0	1
23.61	60	32.56	41	17	M	5.9	P	3	O	P	0	0	300	0	0	1	1
23.61	60	32.56	41	18	F	7.07	P	3	O	P	300	0	0	0	0	1	1
23.61	60	32.56	41	19	F	9.78	P	3	P	O	0	300	0	0	0	1	0
23.61	60	32.56	41	20	F	7.17	P	3	P	O	0	0	0	256	44	0	1
23.61	60	32.56	41	21	F	4.65	P	3	P	O	180	120	0	0	0	1	1
23.61	60	32.56	41	22	M	6.16	P	3	P	O	0	0	0	300	0	0	0
23.61	60	32.56	41	23	M	4.14	P	3	O	P	0	300	0	0	0	0	0
23.61	60	32.56	41	24	F	6.36	P	3	O	P	0	0	0	300	0	1	0
23.89	59	34.44	35	25	M	4.35	O	3	P	O	300	0	0	0	0	1	1
23.89	59	34.44	35	26	F	7.85	O	3	P	O	0	47	86	122	45	0	0
23.89	59	34.44	35	27	F	2.95	O	3	O	P	300	0	0	0	0	1	1
23.89	59	34.44	35	28	M	3.55	O	3	O	P	176	24	32	26	42	1	0
23.89	59	34.44	35	29	F	4.95	O	3	O	P	300	0	0	0	0	1	0
23.89	59	34.44	35	30	M	4.23	O	3	O	P	100	22	142	36	0	0	1
23.89	59	34.44	35	31	F	6.45	O	3	P	O	0	0	252	48	0	0	0
23.89	59	34.44	35	32	M	6.96	O	3	P	O	300	0	0	0	0	1	1
24.06	59	34.11	37	33	F	4.32	P	3	O	P	300	0	0	0	0	0	0
24.06	59	34.11	37	34	M	6.68	P	3	O	P	0	14	286	0	0	1	1
24.06	59	34.11	37	35	F	6.48	P	3	P	O	0	0	0	0	300	0	1
24.06	59	34.11	37	36	M	5.18	P	3	P	O	0	0	0	0	300	0	0
24.06	59	34.11	37	37	F	6.28	P	3	P	O	300	0	0	0	0	0	0
24.06	59	34.11	37	38	M	7.43	P	3	P	O	0	300	0	0	0	1	1
24.06	59	34.11	37	39	F	5.34	P	3	O	P	0	0	0	0	300	0	0
24.06	59	34.11	37	40	M	5.93	P	3	O	P	0	0	0	300	0	1	1
24.78	57	30.06	47	41	M	4.48	O	6	P	O	0	0	183	7	110	1	0
24.78	57	30.06	47	42	F	5.87	O	6	P	O	0	0	0	0	300	1	1
24.78	57	30.06	47	43	M	3.65	O	6	O	P	35	57	208	0	0	1	1
24.78	57	30.06	47	44	F	6.16	O	6	O	P	202	79	19	0	0	1	0
24.78	57	30.06	47	45	M	4.91	O	6	P	O	68	232	0	0	0	0	1
24.78	57	30.06	47	46	F	6.41	O	6	P	O	14	268	4	4	10	1	0
24.78	57	30.06	47	47	M	4.75	O	6	O	P	100	200	0	0	0	0	1
24.78	57	30.06	47	48	F	4.65	O	6	O	P	300	0	0	0	0	1	0
24.78	55	29.78	47	49	F	6.25	P	6	P	O	0	0	300	0	0	1	1
24.78	55	29.78	47	50	M	4.09	P	6	P	O	0	0	37	247	16	1	1
24.78	55	29.78	47	51	F	5.47	P	6	O	P	0	0	0	0	300	1	1
24.78	55	29.78	47	52	M	4.21	P	6	O	P	0	300	0	0	0	1	0
24.78	55	29.78	47	53	F	5.27	P	6	P	O	0	0	0	300	0	1	1
24.78	55	29.78	47	54	M	4.42	P	6	P	O	300	0	0	0	0	1	0
24.78	55	29.78	47	55	F	4.23	P	6	O	P	0	0	123	177	0	1	0
24.78	55	29.78	47	56	M	4.67	P	6	O	P	0	0	0	0	300	1	1
24.72	57	33	35	57	M	4.63	O	6	O	P	15	285	0	0	0	1	1
24.72	57	33	35	58	F	4.06	O	6	O	P	0	162	14	124	0	1	1
24.72	57	33	35	59	M	4.27	O	6	P	O	300	0	0	0	0	0	0
24.72	57	33	35	60	F	4.54	O	6	P	O	44	30	42	128	56	1	1
24.72	57	33	35	61	M	4.3	O	6	O	P	300	0	0	0	0	1	0
24.72	57	33	35	62	F	3.69	O	6	O	P	31	23	29	144	73	0	0
24.72	57	33	35	63	M	3.97	O	6	P	O	0	0	0	270	30	0	1
24.72	57	33	35	64	F	5.6	O	6	P	O	0	0	0	0	300	1	0
24.17	57	33.06	34	65	M	4.77	P	6	O	P	300	0	0	0	0	1	1
24.17	57	33.06	34	66	F	8	P	6	O	P	0	0	0	272	28	1	0
24.17	57	33.06	34	67	M	7.89	P	6	O	P	18	272	6	4	0	1	0
24.17	57	33.06	34	68	M	2.79	P	6	O	P	0	0	117	12	171	1	1
24.17	57	33.06	34	69	F	8.63	P	6	P	O	0	0	0	300	0	1	0
24.17	57	33.06	34	70	F	10.7	P	6	P	O	0	0	0	43	257	1	1
24.17	57	33.06	34	71	M	5.62	P	6	P	O	13	10	11	12	254	1	1
24.17	57	33.06	34	72	F	6.73	P	6	P	O	0	0	0	0	300	1	0
24.33	58	31.61	37	73	F	5	O	6	P	O	249	51	0	0	0	1	0
24.33	58	31.61	37	74	M	5.31	O	6	P	O	300	0	0	0	0	0	1
24.33	58	31.61	37	75	F	9.83	O	6	O	P	197	103	0	0	0	1	1
24.33	58	31.61	37	76	M	3.39	O	6	O	P	0	0	0	97	203	0	1
24.33	58	31.61	37	77	F	9.53	O	6	P	O	300	0	0	0	0	0	0
24.33	58	31.61	37	78	M	3.43	O	6	P	O	119	95	7	6	73	1	1
24.33	58	31.61	37	79	F	4.34	O	6	O	P	0	0	0	0	300	1	1
24.33	58	31.61	37	80	M	5.55	O	6	O	P	300	0	0	0	0	1	1
